# Supplementary material for: The blood transcriptome prior to ovarian cancer diagnosis: A case-control study in the NOWAC postgenome cohort
Source: PLoS One. 2021 Aug 27;16(8):e0256442. doi: 10.1371/journal.pone.0256442 (PMC8396762; doi:10.1371/journal.pone.0256442)
Supplement: S1 Table — Based on deconvolution of gene expression values. P-value from a two-sided t-test of the mean difference. (XLSX) [file pone.0256442.s004.xlsx]

## Sheet: Sheet1
Leukocyte type (LM22 matrix)	Population in EOC cases	Population in controls	p-value
Neutrophils	0.21	0.24	0.06
CD8+ T cells	0.24	0.21	0.08
Monocytes	0.15	0.16	0.08
Regulatory T cells (Tregs)	0.1	0.09	0.28
Naive CD4+ T cells	0.09	0.09	0.68
Activated memory CD4+ T cells	0.06	0.06	0.85
Resting NK cells	0.05	0.04	0.41
Activated NK cells	0.03	0.02	0.7
Memory B cells	0.02	0.03	0.13
Gamma delta T cells	0.02	0.01	0.62
M0 macrophages	0.02	0.02	0.47
M2 macrophages	0.01	0.003	0.22
Resting mast cells	0.004	0.01	0.02
Activated mast cells	0.003	0.003	0.83
Macrophages M1	0.001	0.001	0.46
Resting dendritic cells	0.001	0.0002	0.23
Activated dendritic cells	0.001	0.001	0.78
Naive B cells	0.001	0.001	0.83
Eosinophils	0.001	0.001	0.9
Plasma cells	0.0004	3e-05	0.07
Resting CD4+ memory T cells	0	0	-
Follicular helper T cells	0	0	-
