# Supplementary material for: The blood transcriptome prior to ovarian cancer diagnosis: A case-control study in the NOWAC postgenome cohort
Source: PLoS One. 2021 Aug 27;16(8):e0256442. doi: 10.1371/journal.pone.0256442 (PMC8396762; doi:10.1371/journal.pone.0256442)
Supplement: S2 Table — The presented p-values are not adjusted for multiple testing. All FDR q-values >0.96. (XLSX) [file pone.0256442.s005.xlsx]

## Sheet: Sheet1
Gene name	log2 FC all EOC	average log2-expression	t-statistic	p-value	EntrezID	Accession number
ENSA	0.0579729	7.01919	3.47049	0.000703405	2029	NM_207043
B3GAT1	0.0730742	6.53641	3.46391	0.000719341	27087	NM_018644
LOC100131253	-0.103205	6.96989	-3.38366	0.000943157	100131253	XR_038910
CYSLTR1	-0.128736	7.55212	-3.27118	0.00136818	10800	NM_006639
LOC642161	0.141321	7.05982	3.14117	0.00207951	642161	XM_936316
FBLN5	0.055967	6.58874	3.08712	0.00246596	10516	NM_006329
SAMD3	0.0659784	6.60962	2.9719	0.00352115	154075	NM_001017373
CD93	-0.169029	8.92147	-2.9368	0.00391708	22918	NM_012072
PSAT1	0.0438625	6.50085	2.91879	0.00413567	29968	NM_021154
KCTD12	-0.199306	8.72823	-2.89999	0.00437591	115207	NM_138444
CYBRD1	-0.12252	7.26637	-2.82061	0.00553736	79901	NM_024843
LOC728537	0.034828	6.55556	2.79313	0.00600093	728537	XR_041703
CLN6	-0.0442668	6.54845	-2.76643	0.00648493	54982	NM_017882
LOC100128269	-0.0788762	6.86018	-2.76114	0.00658495	100128269	XR_038661
EZH2	0.0433294	6.58432	2.75884	0.006629	2146	NM_152998
CENPE	0.0243085	6.4575	2.74557	0.00688757	1062	NM_001813
UBE2E2	-0.0498426	6.93573	-2.72863	0.00723102	7325	NM_152653
FXC1	-0.0330619	6.62667	-2.72427	0.00732194	26515	NM_012192
LOC728855	0.105315	8.95205	2.72292	0.00735029	728855	NR_024510
TXNL4B	-0.0370671	6.73784	-2.72198	0.00737012	54957	NM_017853
CD8A	0.118272	6.9095	2.71211	0.00758094	925	NM_001768
NR4A2	-0.0572109	6.71777	-2.70336	0.0077723	4929	NM_006186
CD300LB	-0.0797681	6.96735	-2.66427	0.00868227	124599	NM_174892
USF1	-0.135561	7.94711	-2.6552	0.00890694	7391	NM_207005
HMBOX1	-0.1253	7.35271	-2.65283	0.00896648	79618	NM_024567
ZNF235	0.0227478	6.48447	2.60479	0.0102527	9310	NM_004234
CRYZL1	0.0273568	6.56281	2.59753	0.0104609	9946	NM_145858
INPP4A	0.0257759	6.51583	2.59712	0.0104726	3631	NM_004027
PPT1	-0.133052	10.4828	-2.58495	0.0108307	5538	NM_000310
FLJ20850	0.0344694	6.5509	2.57998	0.0109798	55049	NM_017967
WSB1	-0.0385906	6.54254	-2.57333	0.0111828	26118	NM_134264
MIAT	0.152099	7.58786	2.5709	0.0112575	440823	NR_003491
CDK5R1	-0.0860686	7.06094	-2.54261	0.0121631	8851	NM_003885
C10orf32	0.0563802	6.59112	2.54199	0.0121836	119032	NM_144591
FLJ10916	0.0581786	6.51832	2.52752	0.0126725	55258	NM_018271
FAM156A	0.0234577	6.47881	2.52722	0.0126827	29057	NM_014138
PRICKLE1	-0.0626781	6.66035	-2.52672	0.0127	144165	NM_153026
C10orf32-dupl	0.0582549	7.25963	2.52646	0.012709	119032	NM_144591
SLC36A4	-0.0608718	6.7482	-2.51313	0.013176	120103	NM_152313
HAGHL	0.0327388	6.58931	2.51159	0.0132308	84264	NM_032304
SLC7A7	-0.112109	9.50388	-2.50274	0.0135505	9056	NM_003982
INADL	-0.0230828	6.4616	-2.49731	0.0137501	10207	NM_176877
TAOK1	-0.134328	7.51827	-2.49225	0.0139384	57551	NM_020791
LOC440043	-0.0532328	9.96808	-2.46549	0.0149727	440043	XR_015812
RPL8	0.109771	11.8522	2.46498	0.0149931	6132	NM_033301
LINS1	0.0526114	7.12537	2.45739	0.0152988	55180	NM_001040614
HSPBL2	0.0441108	6.66991	2.45375	0.0154475	653553	NR_024392
FCRL6	0.073579	6.63009	2.44214	0.0159304	343413	NM_001004310
CDC14A	-0.0794865	7.13154	-2.44151	0.015957	8556	NM_033313
AP4E1	0.0310412	6.68813	2.42114	0.0168381	23431	NM_007347
LOC387882	0.0799314	7.18751	2.41439	0.0171395	387882	NM_207376
HMOX2	0.0273987	6.50833	2.41368	0.0171716	3163	NM_002134
SNHG5	0.24686	8.98883	2.40683	0.0174827	387066	NR_003038
X	-0.0904049	7.78775	-2.40022	0.0177878	-	AK094914
KIAA1671	0.0726214	6.77181	2.39879	0.0178541	85379	XM_371461
LPP	-0.0922421	9.34492	-2.39025	0.0182567	4026	NM_005578
AGPAT9	-0.119801	7.47397	-2.38603	0.0184582	84803	NM_032717
ETFA	0.064172	7.9826	2.37149	0.019169	2108	NM_000126
PKP4	0.0412718	6.77112	2.36948	0.0192691	8502	NM_003628
X	-0.133881	7.39997	-2.36494	0.0194966	-	AL080095
MPPE1	-0.134084	8.20516	-2.36247	0.0196216	65258	NM_023075
PDE1B	0.026985	6.478	2.36031	0.0197314	5153	NM_000924
ATMIN	0.0289559	6.52528	2.35425	0.0200427	23300	NM_015251
NFAT5	-0.0986686	7.34378	-2.35237	0.0201401	10725	NM_173215
RAB11FIP5	0.0754666	6.74751	2.34989	0.0202687	26056	NM_015470
ABCC5	-0.0554132	6.93692	-2.34882	0.0203246	10057	NM_001023587
LAT2	-0.107829	8.95835	-2.33852	0.0208702	7462	NM_022040
C1orf71	-0.10988	8.1529	-2.33185	0.0212298	163882	NM_152609
LRRC56	0.0309364	6.54402	2.32481	0.0216161	115399	NM_198075
RPL39L	0.0326431	6.57013	2.32449	0.0216337	116832	NM_052969
LOC642083	0.0480811	6.5491	2.32407	0.0216567	642083	XM_942728
RABIF	-0.0248152	6.52565	-2.3228	0.0217269	5877	NM_002871
KIAA1875	0.0387639	6.59791	2.31686	0.0220587	340390	NM_032529
GZMH	0.308863	9.79029	2.30791	0.0225673	2999	NM_033423
APOBEC3G	0.090656	7.72958	2.3067	0.022637	60489	NM_021822
GMCL1	-0.0555379	6.97632	-2.29583	0.0232694	64395	NM_178439
TECPR1	-0.0775657	7.59727	-2.29246	0.023469	25851	NM_015395
MAGEH1	0.0367642	6.78469	2.28859	0.0236997	28986	NM_014061
LAIR2	-0.164215	7.16429	-2.28179	0.02411	3904	NM_021270
TMEM154	-0.134168	9.42546	-2.28004	0.0242168	201799	NM_152680
DIAPH2	-0.0508189	7.04408	-2.27985	0.0242286	1730	NM_006729
X	0.02433	6.53921	2.27936	0.0242582	-	BX337332
C12orf31	0.0389755	6.8651	2.2744	0.0245635	84298	NM_032338
STX6	-0.0494075	7.40996	-2.27222	0.0246984	10228	NM_005819
IER3	-0.108843	7.53551	-2.26809	0.024956	8870	NM_003897
PLA2G7	-0.0566876	6.73533	-2.26524	0.0251354	7941	NM_005084
CD163	-0.0858107	7.11224	-2.25645	0.025695	9332	NM_203416
CHKA	-0.0332218	6.75438	-2.25525	0.0257722	1119	NM_212469
X	-0.0869444	7.1202	-2.25385	0.0258623	-	DA371742
MAK10	0.01989	6.59979	2.25211	0.0259752	60560	NM_024635
LOC100132707	-0.0615444	6.95886	-2.24318	0.0265602	100132707	NR_024476
LOC654191	-0.0500069	6.73461	-2.23763	0.0269299	654191	XM_940642
STK24	-0.0555672	9.81983	-2.23407	0.0271691	8428	NM_003576
DIABLO	0.0233948	6.56658	2.23261	0.027268	56616	NM_138930
RFFL	-0.0558454	7.41901	-2.22924	0.027497	117584	NM_057178
RMND1	0.0199353	6.4735	2.22684	0.0276608	55005	NM_017909
HTRA2	-0.0351681	6.9137	-2.22648	0.0276856	27429	NM_145074
SERPINB8	-0.0383029	6.77023	-2.2255	0.0277531	5271	NM_198833
LAIR2-dupl	-0.168012	7.18213	-2.22467	0.0278105	3904	NM_002288
CTSH	-0.1037	9.68766	-2.21825	0.0282553	1512	NM_004390
Gene names marked '-dupl' denote that there were more probes annotated to the same gene
