# Supplementary material for: The blood transcriptome prior to ovarian cancer diagnosis: A case-control study in the NOWAC postgenome cohort
Source: PLoS One. 2021 Aug 27;16(8):e0256442. doi: 10.1371/journal.pone.0256442 (PMC8396762; doi:10.1371/journal.pone.0256442)
Supplement: S3 Table — The presented p-values are not adjusted for multiple testing. All FDR q-values >0.96. (XLSX) [file pone.0256442.s006.xlsx]

## Sheet: Sheet1
Gene name	log2 FC metastatic	average log2-expression	t-statistic	p-value	EntrezID	Accession number
FBLN5	0.0745918	6.58985	3.92037	0.000153163	10516	NM_006329
CYSLTR1	-0.14323	7.54565	-3.63194	0.000426871	10800	NM_006639
CD93	-0.202133	8.92495	-3.40482	0.000921523	22918	NM_012072
LOC100128269	-0.103358	6.87061	-3.39403	0.00095503	100128269	XR_038661
B3GAT1	0.0738205	6.53198	3.29193	0.00133375	27087	NM_018644
KCTD12	-0.239758	8.72264	-3.28259	0.00137467	115207	NM_138444
SAMD3	0.0759047	6.60828	3.21055	0.00173181	154075	NM_001017373
TAOK1	-0.176806	7.5149	-3.2038	0.00176941	57551	NM_020791
EZH2	0.0530668	6.58054	3.17722	0.0019248	2146	NM_152998
LOC100131253	-0.105549	6.97524	-3.17275	0.00195214	100131253	XR_038910
LOC642161	0.157964	7.05886	3.05692	0.00280034	642161	XM_936316
SCPEP1	-0.104132	7.93536	-3.05366	0.00282855	59342	NM_021626
LOC440043	-0.0697335	9.97297	-3.0014	0.00331796	440043	XR_015812
HMOX2	0.0340049	6.50303	2.97581	0.00358506	3163	NM_002134
CYBRD1	-0.13888	7.28464	-2.93241	0.00408387	79901	NM_024843
GABPB2	-0.027997	6.53183	-2.91909	0.00424929	2553	NM_016655
NR4A2	-0.0693406	6.72538	-2.90921	0.00437592	4929	NM_006186
GMCL1	-0.0774233	7.08903	-2.90027	0.0044935	64395	NM_178439
PLA2G7	-0.0770426	6.73747	-2.86902	0.00492783	7941	NM_005084
ENSA	0.0513837	7.0122	2.8339	0.00546141	2029	NM_207043
MPPE1	-0.172956	8.22729	-2.80665	0.00591135	65258	NM_023075
SLC7A7	-0.133043	9.50251	-2.77288	0.00651596	9056	NM_003982
MEF2C	-0.0988935	7.00143	-2.76856	0.00659716	4208	NM_002397
TMEM154	-0.177434	9.42448	-2.76163	0.00672949	201799	NM_152680
FXC1	-0.033584	6.62151	-2.74131	0.00713152	26515	NM_012192
C10orf32	0.0686942	7.25658	2.70194	0.00797306	119032	NM_144591
RPL8	0.124422	11.8512	2.69855	0.00804952	6132	NM_033301
HSPBL2	0.0489248	6.66015	2.69389	0.00815579	653553	NR_024392
RBMS1	-0.0949532	7.47412	-2.68586	0.00834191	5937	NM_002897
RABIF	-0.0302363	6.52541	-2.6713	0.00868929	5877	NM_002871
STX6	-0.061172	7.41819	-2.66931	0.00873778	10228	NM_005819
AGPAT9	-0.146008	7.47983	-2.65759	0.00902816	84803	NM_032717
HAGHL	0.0350226	6.58658	2.64047	0.00946828	84264	NM_032304
LOC728537	0.0368318	6.55689	2.62279	0.00994298	728537	XR_041703
LCK	0.0792772	7.38716	2.61532	0.0101499	3932	NM_005356
SFT2D2	0.0304667	6.4809	2.61513	0.0101554	375035	NM_199344
GMCL1-dupl	-0.0660252	6.97855	-2.58947	0.0108967	64395	NM_178439
WSB1	-0.0425779	6.54663	-2.58917	0.0109055	26118	NM_134264
PPT1	-0.145342	10.491	-2.5879	0.0109434	5538	NM_000310
RHOQ	-0.147339	9.34851	-2.58503	0.0110298	23433	NM_012249
TCTN1	-0.0529568	6.86726	-2.57975	0.0111899	79600	NM_001082538
CENPE	0.0255467	6.4586	2.56292	0.0117144	1062	NM_001813
KCNAB2	0.0301016	6.48257	2.5565	0.0119205	8514	NM_003636
APOBEC3G	0.106428	7.71544	2.54489	0.012301	60489	NM_021822
C19orf29	0.0303529	6.5684	2.53036	0.0127924	58509	NM_001080543
CLN6	-0.0443612	6.55449	-2.52827	0.0128648	54982	NM_017882
EEF1G	0.134384	11.1621	2.52598	0.0129442	1937	NM_001404
FBLN5-dupl	0.0758332	6.80213	2.52421	0.0130058	10516	NM_006329
PDE1B	0.0312256	6.48079	2.5201	0.0131502	5153	NM_000924
FLJ20850	0.036066	6.55347	2.51743	0.0132447	55049	NM_017967
CYBRD1-dupl	-0.100872	7.04627	-2.51534	0.0133191	79901	NM_024843
CDC14A	-0.0839789	7.13182	-2.50971	0.0135216	8556	NM_033313
GIMAP5	0.132294	9.54167	2.49915	0.0139088	55340	NM_018384
PRICKLE1	-0.069496	6.66638	-2.49178	0.0141845	144165	NM_153026
LRRC56	0.034376	6.53929	2.49068	0.0142264	115399	NM_198075
TCF7	0.0445038	6.6084	2.48905	0.0142881	6932	NM_201632
FLJ22662	-0.154643	9.89515	-2.48762	0.0143424	79887	NM_024829
CHKA	-0.0387274	6.75874	-2.47556	0.0148092	1119	NM_212469
PLCXD1	0.0757695	7.07269	2.47043	0.0150119	55344	NM_018390
LOC728640	-0.0602097	7.06977	-2.4654	0.015213	728640	XR_015400
TMEM154-dupl	-0.183302	10.23	-2.46256	0.0153276	201799	NM_152680
IL13RA1	-0.135046	8.99945	-2.46219	0.0153426	3597	NM_001560
KIAA1875	0.0417911	6.60017	2.45933	0.0154589	340390	NM_032529
CD82	-0.117717	7.98801	-2.45873	0.0154833	3732	NM_001024844
CD8A	0.11581	6.89286	2.45809	0.0155093	925	NM_001768
FLJ10916	0.0619482	6.52236	2.45757	0.0155308	55258	NM_018271
TERF1	-0.0284942	6.47509	-2.45687	0.0155592	7013	NM_017489
CRYZL1	0.0290754	6.56285	2.4524	0.0157439	9946	NM_145858
ZNF195	0.0341897	6.55096	2.45218	0.0157528	7748	NM_007152
C12orf43	0.0341262	6.68492	2.45004	0.0158418	64897	NM_022895
LOC730324	0.0682669	7.32378	2.44455	0.0160721	730324	XM_001722095
CDK5R1	-0.0906628	7.06903	-2.44152	0.0162006	8851	NM_003885
PUS1	0.0373495	6.65287	2.44017	0.0162579	80324	NM_001002019
CPT1B	0.0959979	7.1015	2.43436	0.0165079	1375	NM_152246
NA	-0.0988999	7.79493	-2.42577	0.0168831	-	AK094914
AP4E1	0.035204	6.6904	2.42473	0.0169287	23431	NM_007347
ASGR2	-0.124265	7.17611	-2.41664	0.01729	433	NM_080914
UBE2E2	-0.0486505	6.93343	-2.41625	0.0173076	7325	NM_152653
LOC649553	0.0298712	6.56053	2.41228	0.0174875	649553	XR_038252
NA	0.0290197	6.53962	2.40731	0.017715	-	BX337332
NA	-0.150807	7.40207	-2.4071	0.0177248	-	AL080095
CD2	0.147969	9.72715	2.40658	0.0177489	914	NM_001767
NELF (NSMF)	0.092016	7.54939	2.39875	0.018113	26012	NM_015537
LTBR	-0.114296	8.02831	-2.39623	0.0182318	4055	NM_002342
NFAT5	-0.107077	7.35011	-2.38665	0.0186895	10725	NM_173215
EXOSC8	0.0710436	7.09056	2.38634	0.0187042	11340	NM_181503
CD3E	0.129306	8.29115	2.38519	0.0187598	916	NM_000733
CTSH	-0.124115	9.69773	-2.38508	0.0187653	1512	NM_004390
KLHDC4	0.0872264	7.32575	2.38164	0.0189326	54758	NM_017566
TXNL4B	-0.0359396	6.73888	-2.38137	0.0189457	54957	NM_017853
FCRL6	0.0779014	6.62892	2.37966	0.0190294	343413	NM_001004310
CCNY	-0.0906184	7.90887	-2.37564	0.0192277	219771	NM_145012
LGR6	0.06	6.61776	2.36404	0.0198098	59352	NM_001017404
RPGRIP1	-0.069092	6.71504	-2.36392	0.0198158	57096	NM_020366
DSTYK	-0.0257656	6.84478	-2.35728	0.0201561	25778	NM_199462
MOSPD2	-0.12492	7.71485	-2.35329	0.0203633	158747	NM_152581
FCGR3B	-0.205428	11.6194	-2.35249	0.020405	2215	NM_000570
CD300LB	-0.075437	6.96318	-2.35156	0.0204536	124599	NM_174892
NA	-0.0642197	7.03441	-2.35135	0.0204646	-	AL133627
POLE	0.0362744	6.63537	2.34934	0.0205701	5426	NM_006231
Gene names marked '-dupl' denote that there were more probes annotated to the same gene
