# Supplementary material for: The blood transcriptome prior to ovarian cancer diagnosis: A case-control study in the NOWAC postgenome cohort
Source: PLoS One. 2021 Aug 27;16(8):e0256442. doi: 10.1371/journal.pone.0256442 (PMC8396762; doi:10.1371/journal.pone.0256442)
Supplement: S4 Table — Almost all serous cases were metastatic. The presented p-values are not adjusted for multiple testing. All FDR q-values >0.96. (XLSX) [file pone.0256442.s007.xlsx]

## Sheet: Sheet1
Gene name	log2 FC serous	average log2-expression	t-statistic	p-value	EntrezID	Accession number
FBLN5	0.0782257	6.58856	3.85127	0.000220691	10516	NM_006329
CYBRD1	-0.171171	7.2866	-3.57299	0.00057156	79901	NM_024843
CYBRD1-dupl	-0.132088	7.03982	-3.33327	0.00125064	79901	NM_024843
LOC100128269	-0.0982229	6.86968	-3.33317	0.00125103	100128269	XR_038661
CD93	-0.226818	8.92059	-3.29534	0.00141101	22918	NM_012072
KCTD12	-0.252935	8.72707	-3.24747	0.00164096	115207	NM_138444
TAOK1	-0.19241	7.50894	-3.23104	0.00172769	57551	NM_020791
SAMD3	0.0864909	6.60401	3.16256	0.00213726	154075	NM_001017373
LOC642161	0.191167	7.07869	3.10093	0.00258157	642161	XM_936316
RBMS1	-0.122447	7.46589	-3.09533	0.00262598	5937	NM_002897
TXNL4B	-0.0462814	6.74184	-3.08851	0.0026809	54957	NM_017853
SCPEP1	-0.118755	7.93934	-3.0413	0.00309191	59342	NM_021626
ZNF195	0.0442495	6.54242	3.01124	0.00338331	7748	NM_007152
SLC7A7	-0.163474	9.50146	-3.00528	0.00344399	9056	NM_003982
LOC440043	-0.0768662	9.97779	-2.98969	0.00360754	440043	XR_015812
PPT1	-0.186384	10.4741	-2.95691	0.00397521	5538	NM_000310
CD300LB	-0.0962318	6.97143	-2.90112	0.00468146	124599	NM_174892
CRYZL1	0.0379546	6.56702	2.89006	0.00483458	9946	NM_145858
LOC100131253	-0.103285	6.96812	-2.88164	0.00495415	100131253	XR_038910
ALB	-0.0287366	6.46485	-2.88112	0.00496153	213	NM_000477
CYSLTR1	-0.108325	7.54173	-2.84555	0.00549816	10800	NM_006639
CCDC28B	0.0536175	6.74099	2.83317	0.00569705	79140	NM_024296
STX6	-0.0701318	7.4102	-2.82841	0.00577525	10228	NM_005819
IL13RA1	-0.16666	8.98224	-2.81213	0.00605029	3597	NM_001560
LRRC56	0.045177	6.54466	2.80704	0.00613871	115399	NM_198075
ANKRD16	0.0332111	6.55049	2.76971	0.0068242	54522	NM_019046
NA	0.0379416	6.54123	2.7671	0.0068746	-	BX337332
RPGRIP1	-0.0837228	6.71738	-2.74847	0.00724459	57096	NM_020366
FLJ22662	-0.195598	9.90581	-2.72597	0.00771585	79887	NM_024829
CD163	-0.104133	7.11522	-2.72477	0.00774183	9332	NM_203416
LOC728537	0.0440098	6.55418	2.71788	0.00789203	728537	XR_041703
TCERG1	0.0362253	6.50361	2.71668	0.0079184	10915	NM_006706
GABPB2	-0.0278421	6.5241	-2.71502	0.00795505	2553	NM_016655
CD82	-0.148399	8.00214	-2.70421	0.00819797	3732	NM_001024844
SERPINE2	0.060311	6.51953	2.70226	0.00824253	5270	NM_006216
FLJ20850	0.0447808	6.55299	2.69909	0.00831526	55049	NM_017967
KIAA1875	0.0536287	6.60203	2.68278	0.00869919	340390	NM_032529
CDK5R1	-0.106487	7.06666	-2.67357	0.0089232	8851	NM_003885
CD7	0.163238	9.32804	2.66989	0.00901408	924	NM_006137
HAGHL	0.0397132	6.5871	2.64341	0.0096936	84264	NM_032304
PAK1	-0.144627	8.29944	-2.64136	0.0097481	5058	NM_002576
CALU	-0.0455921	6.67919	-2.63369	0.00995449	813	NM_001219
GIMAP5	0.156007	9.54109	2.62428	0.0102129	55340	NM_018384
RFFL	-0.082598	7.41675	-2.62227	0.010269	117584	NM_057178
AGPAT9	-0.148673	7.47929	-2.61612	0.010442	84803	NM_032717
ENSA	0.0531567	7.00999	2.60352	0.0108051	2029	NM_207043
SNHG7	0.0565604	6.79879	2.59253	0.0111308	84973	NR_024542
CTSH	-0.148447	9.69831	-2.58052	0.0114972	1512	NM_004390
JDP2	-0.0719151	6.86012	-2.57337	0.01172	122953	NM_130469
LOC441253	0.0343114	6.494	2.53503	0.0129847	441253	XM_379877
FBN2	-0.0742041	6.66874	-2.53423	0.0130124	2201	NM_001999
FLJ10916	0.0730821	6.53266	2.53259	0.0130691	55258	NM_018271
AGMAT	0.0399646	6.55018	2.53202	0.013089	79814	NM_024758
TMEM154	-0.187854	9.42495	-2.52897	0.0131955	201799	NM_152680
KLHDC4	0.0995181	7.32656	2.51067	0.0138505	54758	NM_017566
HMOX2	0.0317834	6.50421	2.5066	0.0139999	3163	NM_002134
X.1	-0.107218	7.79142	-2.49698	0.0143594	0	AK094914
SFXN5	-0.055557	6.72861	-2.49659	0.0143742	94097	NM_144579
MTFMT	-0.0385694	6.70331	-2.48368	0.0148702	123263	NM_139242
DIRC2	-0.0901046	7.03017	-2.4808	0.0149827	84925	NM_032839
RYBP	-0.212043	8.41237	-2.4753	0.0152001	23429	NM_012234
SPEN	-0.0680968	8.14622	-2.47394	0.015254	23013	NM_015001
EZH2	0.0458031	6.58327	2.46722	0.0155243	2146	NM_152998
LOC729774	0.0292867	6.48574	2.4653	0.0156025	729774	XM_001715945
MPPE1	-0.167184	8.24893	-2.46528	0.0156031	65258	NM_023075
CEP78	0.0694862	6.80308	2.4647	0.0156267	84131	NM_032171
MEF2C	-0.096969	6.99206	-2.45705	0.0159413	4208	NM_002397
PDE1B	0.0334245	6.48134	2.45667	0.0159574	5153	NM_000924
RPL8	0.133836	11.8376	2.45635	0.0159705	6132	NM_033301
PLCXD1	0.0831	7.07459	2.44976	0.0162467	55344	NM_018390
PI3	-0.396037	10.1607	-2.44414	0.0164854	5266	NM_002638
HERC1	0.0878514	7.43787	2.44396	0.0164931	8925	NM_003922
LOC387882	0.1049	7.1823	2.43407	0.0169207	387882	NM_207376
ASGR2	-0.138734	7.18902	-2.43279	0.0169768	433	NM_080914
CD33	-0.125683	7.87081	-2.43226	0.0170004	945	NM_001772
IKBIP	-0.0694228	6.82691	-2.43146	0.0170353	121457	NM_201612
CUL1	0.0507447	7.29283	2.42313	0.0174057	8454	NM_003592
BTN3A2	0.199905	8.68679	2.42171	0.0174696	11118	NM_007047
TKT	-0.161865	10.8263	-2.41711	0.017678	7086	NM_001064
SAMD3-dupl	0.0563247	6.58658	2.41135	0.0179418	154075	NM_152552
LTBR	-0.127416	8.04355	-2.39764	0.018584	4055	NM_002342
LOC644936	-0.534727	8.74351	-2.39616	0.0186544	644936	NR_004845
ATMIN	0.0357593	6.52202	2.38759	0.0190676	23300	NM_015251
FES	-0.149899	8.50397	-2.38473	0.0192071	2242	NM_002005
FCGR3B	-0.245659	11.6385	-2.38422	0.0192321	2215	NM_000570
AP4E1	0.03925	6.68946	2.3838	0.0192527	23431	NM_007347
LINS1	0.0613066	7.12636	2.38162	0.0193602	55180	NM_001040614
DNAJA3	0.0690549	7.98086	2.37754	0.0195625	9093	NM_005147
ZNF509	0.0305412	6.52302	2.37568	0.0196552	166793	NM_145291
KDM3B	-0.0685678	7.59727	-2.37123	0.0198789	51780	NM_016604
TNFSF4	0.0592498	6.68692	2.3699	0.0199462	7292	NM_003326
PLXDC2	-0.117633	7.59812	-2.36745	0.0200704	84898	NM_032812
ASAP1	-0.0816114	7.30322	-2.36282	0.0203077	50807	NM_018482
USF1	-0.144288	7.96363	-2.3628	0.0203088	7391	NM_207005
ATP6V1B2	-0.127058	11.1306	-2.3624	0.0203293	526	NM_001693
TSEN54	0.0932256	7.12819	2.3609	0.0204066	283989	NM_207346
LOC649553	0.0334436	6.56075	2.36086	0.0204086	649553	XR_038252
CD163-dupl	-0.0826808	7.08339	-2.35988	0.0204597	9332	NM_203416
NA	-0.0784422	6.67802	-2.35839	0.0205371	-	AK025332
IGSF6	-0.200819	8.55092	-2.35525	0.0207007	10261	NM_005849
Gene names marked '-dupl' denote that there were more probes annotated to the same gene
