# Supplementary material for: The blood transcriptome prior to ovarian cancer diagnosis: A case-control study in the NOWAC postgenome cohort
Source: PLoS One. 2021 Aug 27;16(8):e0256442. doi: 10.1371/journal.pone.0256442 (PMC8396762; doi:10.1371/journal.pone.0256442)
Supplement: S5 Table — The presented p-values are not adjusted for multiple testing. All FDR q-values >0.96. (XLSX) [file pone.0256442.s008.xlsx]

## Sheet: Sheet1
Gene name	log2 FC ≤3 years	average log2-expression	t-statistic	p-value	EntrezID	Accession number
FAM50B	-0.0652686	6.58501	-3.0175	0.00359436	26240	NM_012135
NA	0.0443092	6.53794	2.96777	0.00414928	-	BX337332
LOC644133	0.0692178	6.52102	2.96579	0.00417288	644133	XM_927346
B3GAT1	0.0850713	6.54046	2.91552	0.00481714	27087	NM_018644
LOC728537	0.0482863	6.55881	2.88801	0.00520741	728537	XR_041703
TSTD1	-0.0983128	7.35759	-2.86187	0.00560515	100131187	NM_001113206
PPT1	-0.207111	10.4385	-2.81769	0.00634162	5538	NM_000310
PLCXD1	0.099224	7.06507	2.80559	0.00655827	55344	NM_018390
LOC731049	0.0932747	7.54917	2.79274	0.00679584	731049	XM_001129232
PKP4	0.0642815	6.77614	2.77032	0.00722935	8502	NM_003628
C20orf111	-0.135666	8.79559	-2.76609	0.00731406	51526	NM_016470
FBLN5	0.0733493	6.58348	2.73169	0.00803629	10516	NM_006329
PTTG3P	0.0646462	6.70132	2.72971	0.0080798	26255	NR_002734
BDKRB2	0.0429558	6.4723	2.71781	0.0083458	624	NM_000623
TSPAN17	0.122665	8.15349	2.68451	0.00913334	26262	NM_012171
DAB2	0.133431	6.97963	2.67585	0.00934884	1601	NM_001343
RBMS1	-0.101258	7.47329	-2.67207	0.00944433	5937	NM_002897
APOBEC3H	0.0937979	6.65059	2.64941	0.0100363	164668	NM_181773
LOC642161	0.146905	7.05313	2.63688	0.0103777	642161	XM_936316
KRTAP10-2	0.0452044	6.48064	2.62973	0.0105774	386679	NM_198693
TNFSF4	0.0800891	6.70255	2.62809	0.0106235	7292	NM_003326
KLHL12	-0.0602329	6.76669	-2.62677	0.0106609	59349	NM_021633
DEFA1B	0.636831	9.05961	2.62237	0.0107864	728358	NM_001042500
OSBPL8	-0.148871	7.42824	-2.60242	0.0113723	114882	NM_020841
KAT5	0.0501917	6.66527	2.59258	0.0116715	10524	NM_182710
C17orf101	0.0388145	6.54989	2.58195	0.012003	79701	NM_175902
ACP2	0.0689883	6.89948	2.57374	0.012265	53	NM_001610
DGKQ	0.153871	7.78582	2.57363	0.0122684	1609	NM_001347
C16orf68	0.0798327	7.27016	2.57317	0.0122833	79091	NM_024109
CYBRD1	-0.159965	7.26078	-2.56109	0.0126785	79901	NM_024843
DAB2-dupl	0.116005	6.93068	2.53812	0.013462	1601	NM_001343
LUC7L2	-0.0347841	6.52556	-2.53451	0.0135891	51631	NM_016019
RANBP1	0.0540658	7.12732	2.52783	0.0138266	5902	NM_002882
HAUS8	0.0341206	6.4998	2.52463	0.0139423	93323	NM_033417
PCDHGB6	0.0642838	6.66783	2.51579	0.0142651	56100	NM_018926
CENPE	0.0296263	6.45883	2.51548	0.0142764	1062	NM_001813
CHMP7	-0.0596432	6.63874	-2.51256	0.0143849	91782	NM_152272
SDHC	-0.0598937	6.76838	-2.50612	0.014626	6391	NM_001035513
FAM13B	-0.116946	8.06211	-2.50488	0.0146731	51306	NM_001101800
STX6	-0.0750361	7.40711	-2.49834	0.0149224	10228	NM_005819
DLK2	0.0483482	6.50099	2.49826	0.0149255	65989	NM_023932
ODF2	0.0315104	6.46672	2.49639	0.0149978	4957	NM_002540
CRELD2	0.100163	8.03595	2.49457	0.0150681	79174	NM_024324
MCOLN2	0.188004	7.53935	2.47672	0.0157751	255231	NM_153259
NELF	0.11338	7.55261	2.47517	0.0158378	26012	NM_015537
PAPSS1	-0.127332	7.6857	-2.46643	0.0161958	9061	NM_005443
TAP2	0.0962793	6.6659	2.4517	0.0168158	6891	NM_018833
BEND5	-0.0684498	6.68834	-2.44674	0.0170292	79656	NM_024603
LOC643856	0.0587984	6.85906	2.41981	0.0182319	643856	XR_037586
ABHD12	0.0338412	6.53234	2.41768	0.0183301	26090	NM_001042472
FLJ22662	-0.176929	9.89771	-2.41638	0.0183901	79887	NM_024829
LOC220686	0.0625774	6.89858	2.41138	0.0186233	220686	NM_199283
TRO	0.0399118	6.49788	2.40572	0.0188905	7216	NM_001039705
RRP7A	-0.149787	7.3656	-2.404	0.0189723	27341	NM_015703
PMVK	0.0666667	7.28446	2.3991	0.0192074	10654	NM_006556
CCDC146	-0.0472819	6.50364	-2.39622	0.0193469	57639	NM_020879
LOC641298	0.0436464	6.61703	2.39371	0.0194689	641298	XR_041850
MT1E	0.13388	7.06821	2.39355	0.0194765	4493	NM_175617
CASZ1	0.0752038	6.94531	2.39172	0.0195663	54897	NM_017766
SDHC-dupl	0.0697294	7.65165	2.39146	0.0195792	6391	NM_003001
PHF19	0.0635057	6.86607	2.38877	0.0197113	26147	NM_001009936
EZH2	0.0575469	6.58366	2.38369	0.0199633	2146	NM_152998
TSC22D1	0.0808696	6.6034	2.3822	0.0200379	8848	NM_006022
PLA2G7	-0.0699549	6.7258	-2.38101	0.0200976	7941	NM_005084
MTMR11	0.0425825	6.47141	2.37984	0.0201563	10903	NM_006697
C20orf27	0.128369	7.64715	2.3732	0.0204931	54976	NM_001039140
ABCC5	-0.074845	6.94151	-2.36145	0.0211013	10057	NM_001023587
SKAP2	-0.176943	7.72327	-2.36089	0.0211308	8935	NM_003930
STK4	-0.0819983	10.9039	-2.35461	0.0214626	6789	NM_006282
KLHDC4	0.111879	7.34021	2.35397	0.021497	54758	NM_017566
RPL39L	0.0444647	6.56875	2.3518	0.021613	116832	NM_052969
TNFRSF14	0.10876	10.3703	2.34938	0.0217427	8764	NM_003820
SHISA4	0.0635983	6.51177	2.34837	0.0217971	149345	NM_198149
NA	0.0704599	6.53108	2.34002	0.0222522	-	AK096898
C21orf7	0.251058	8.2827	2.33621	0.0224624	56911	NM_020152
ASCL2	0.156849	7.89578	2.33462	0.0225507	430	NM_005170
RAB3IP	-0.0654994	6.90172	-2.33321	0.0226295	117177	NM_175624
KCNAB2	0.0376288	6.49645	2.32347	0.0231788	8514	NM_003636
C16orf72	-0.124012	8.04463	-2.32253	0.0232325	29035	NM_014117
C20orf20	-0.070497	7.21573	-2.32247	0.0232357	55257	NM_018270
DKFZp434N035	0.0349267	6.46643	2.32246	0.0232363	84222	NM_032262
LAT2	-0.139111	8.98601	-2.31644	0.0235822	7462	NM_022040
CXCR5	-0.167318	7.70734	-2.31375	0.0237384	643	NM_032966
SAMD3	0.0697548	6.59478	2.31183	0.0238507	154075	NM_001017373
GCC2	-0.0621847	6.61999	-2.31093	0.0239033	9648	NM_181453
MIAT	0.198101	7.58864	2.30915	0.0240077	440823	NR_003491
MT1X	0.134244	7.92605	2.29888	0.0246186	4501	NM_005952
PLGLB1	0.0434307	6.48638	2.29387	0.0249216	5343	NM_001032392
TRIB1	-0.145439	7.77555	-2.29343	0.0249483	10221	NM_025195
GTF3C6	0.054724	7.0475	2.29238	0.025012	112495	NM_138408
INPP4A	0.0327586	6.51732	2.28961	0.0251814	3631	NM_004027
TSEN54	0.0979101	7.13707	2.28907	0.0252149	283989	NM_207346
MDH2	0.0842936	10.6593	2.28875	0.0252342	4191	NM_005918
FNIP2	0.0492873	6.54003	2.28813	0.0252725	57600	NM_020840
LOC387882	0.106973	7.17761	2.28679	0.025355	387882	NM_207376
PTTG1	0.0788709	7.16473	2.28183	0.0256631	9232	NM_004219
HOOK1	-0.0652269	6.61701	-2.27871	0.0258581	51361	NM_015888
DEFA4	0.227041	6.83417	2.27606	0.0260253	1669	NM_001925
SFXN3	0.0423674	6.50947	2.27036	0.0263876	81855	NM_030971
NA	0.0418585	6.49677	2.2685	0.0265067	-	AW297854
Gene names marked '-dupl' denote that there were more probes annotated to the same gene
