# Supplementary material for: The blood transcriptome prior to ovarian cancer diagnosis: A case-control study in the NOWAC postgenome cohort
Source: PLoS One. 2021 Aug 27;16(8):e0256442. doi: 10.1371/journal.pone.0256442 (PMC8396762; doi:10.1371/journal.pone.0256442)
Supplement: S6 Table — The presented p-values are not adjusted for multiple testing. All FDR q-values >0.96. (XLSX) [file pone.0256442.s009.xlsx]

## Sheet: Sheet1
Gene symbol	log2 FC >3 years	average log2-expression	t-statistic	p-value	EntrezID	Accession number
C10orf32	0.113646	6.61014	3.74671	0.000398604	119032	NM_144591
FAM119A	0.0798362	6.53006	3.59312	0.000651812	151194	NM_001127395
EDG1	0.131114	7.18652	3.5434	0.00076247	1901	NM_001400
NFAT5	-0.172297	7.31582	-3.39804	0.00119772	10725	NM_173215
ENSA	0.0769078	7.0287	3.3888	0.00123215	2029	NM_207043
TRPC4AP	-0.175508	8.2352	-3.34482	0.00140934	26133	NM_015638
USF1	-0.246375	7.96923	-3.34104	0.00142564	7391	NM_207005
CTSG	-0.144221	6.58826	-3.27431	0.00174439	1511	NM_001911
METAP1	0.10049	7.75014	3.25654	0.00183999	23173	NM_015143
CCDC149	-0.0949619	6.58269	-3.20007	0.00217751	91050	NM_173463
FAM119A-dupl	0.0955344	6.69869	3.15112	0.00251629	151194	NM_145280
ANXA11	-0.191341	8.43244	-3.087	0.00303508	311	NM_001157
GLO1	0.164764	7.72541	3.07162	0.00317355	2739	NM_006708
TAOK1	-0.223482	7.48918	-3.0339	0.00353866	57551	NM_020791
PXK	-0.0501815	6.56133	-3.00403	0.0038551	54899	NM_017771
TSPAN9	-0.211059	7.11727	-2.96596	0.00429669	10867	NM_006675
TSGA14	0.0488451	6.51788	2.93304	0.00471593	95681	NM_018718
PSAT1	0.0601132	6.51184	2.89631	0.00522821	29968	NM_021154
CCS	-0.0919727	7.11131	-2.87105	0.00561008	9973	NM_005125
ICAM1	-0.0487594	6.51376	-2.87059	0.00561726	3383	NM_000201
MAP4	-0.0442391	6.476	-2.86076	0.00577286	4134	NM_002375
LOC727948	-0.106247	6.66249	-2.84792	0.00598211	727948	XM_001126216
INADL	-0.0398613	6.45631	-2.8377	0.00615355	10207	NM_176877
ELANE	-0.190283	6.7079	-2.83589	0.00618431	1991	NM_001972
VCL	-0.191567	9.90162	-2.8234	0.00640118	7414	NM_014000
CAST	-0.114117	6.80158	-2.81884	0.00648199	831	NM_001042443
CRYZL1	0.0444197	6.56298	2.80629	0.00670949	9946	NM_145858
USF1-dupl	-0.11836	6.72341	-2.76405	0.00753014	7391	NM_007122
ETS1	0.196315	9.68883	2.75039	0.0078146	2113	NM_005238
PIGH	0.0542403	6.79843	2.74071	0.00802213	5283	NM_004569
SCAP	-0.174928	9.17652	-2.73973	0.00804336	22937	NM_012235
CD163	-0.126797	7.07971	-2.71836	0.00852076	9332	NM_203416
PMS2CL	-0.0380191	6.49936	-2.7157	0.00858202	441194	NR_002217
GABARAP	-0.123247	7.27143	-2.71222	0.00866273	11337	NM_007278
RERE	-0.138016	8.00525	-2.7115	0.00867938	473	NM_001042682
KCNH3	-0.0969344	6.63606	-2.71087	0.00869425	23416	NM_012284
EEF1G	0.173622	11.1907	2.69441	0.00908656	1937	NM_001404
SUOX	-0.0682374	6.91232	-2.67005	0.00969693	6821	NM_000456
DIP2C	-0.0414456	6.46764	-2.66677	0.00978204	22982	NM_014974
CCT2	0.109346	7.61812	2.66469	0.00983621	10576	NM_006431
PF4V1	-0.118321	6.55985	-2.66402	0.00985385	5197	NM_002620
HMBOX1	-0.172541	7.33307	-2.66191	0.00990914	79618	NM_024567
ALKBH3	0.0563174	6.81945	2.65791	0.0100152	221120	NM_139178
C10orf32-dupl	0.0792334	7.26607	2.65299	0.0101465	119032	NM_144591
AZU1	-0.0729754	6.51528	-2.65054	0.0102127	566	NM_001700
C20orf107	-0.0342609	6.57532	-2.64959	0.0102385	388799	NM_001013646
FOSL2	-0.0697438	6.74624	-2.64646	0.0103237	2355	NM_005253
HABP4	0.0705903	6.66704	2.63958	0.0105133	22927	NM_014282
MPST	-0.0356894	6.50276	-2.63764	0.0105672	4357	NM_021126
ZIK1	0.04034	6.55653	2.63106	0.0107524	284307	NM_001010879
IL18BP	-0.0409661	6.50584	-2.62914	0.010807	10068	NM_173044
CD93	-0.221234	8.92242	-2.60994	0.011367	22918	NM_012072
ZNF7	0.0566552	6.70369	2.60421	0.011539	7553	NM_003416
CLN6	-0.0579176	6.54831	-2.59734	0.0117487	54982	NM_017882
EXOSC8	0.111373	7.07563	2.59285	0.0118871	11340	NM_181503
MAX	-0.131155	7.39259	-2.59041	0.0119632	4149	NM_145113
NUP88	0.117481	7.67236	2.58555	0.0121162	4927	NM_002532
AP1G1	-0.0593635	7.0411	-2.57707	0.012387	164	NM_001128
SNHG7	0.0667144	6.80569	2.57371	0.0124959	84973	NR_024542
MOBKL3	0.0586343	6.51614	2.57088	0.0125881	25843	NM_001100819
MGA	0.0582023	6.72158	2.56584	0.0127541	23269	NM_001080541
ZNF613	0.0771508	6.7409	2.5644	0.0128016	79898	NM_024840
LEF1	0.207455	8.61367	2.5636	0.0128282	51176	NM_016269
C3orf21	-0.0553114	6.86619	-2.55731	0.0130395	152002	NM_152531
CD163-dupl	-0.140235	7.11004	-2.55719	0.0130435	9332	NM_203416
MRPS30	0.0661249	7.23774	2.55228	0.0132103	10884	NM_016640
GP9	-0.378128	8.63293	-2.55084	0.0132597	2815	NM_000174
H2AFY	-0.148126	7.90212	-2.54588	0.013431	9555	NM_138609
DNAJC24	0.0636106	6.60688	2.54106	0.013599	120526	NM_181706
SERPINB8	-0.0643163	6.77179	-2.53939	0.013658	5271	NM_198833
CD33	-0.144086	7.89034	-2.53085	0.0139618	945	NM_001772
KIFC3	-0.0665353	6.51141	-2.52969	0.0140038	3801	NM_005550
TMEM185A	-0.0799857	7.03808	-2.52894	0.0140308	84548	NM_032508
C20orf191	-0.0977142	7.1008	-2.52882	0.0140351	149934	NM_001039379
EIF2C2	-0.166915	7.66612	-2.52442	0.0141947	27161	NM_012154
CHORDC1	0.0477983	6.53788	2.51921	0.014386	26973	NM_012124
CSRP2BP	0.0545151	6.5897	2.51752	0.0144485	57325	NM_020536
CCT8	0.112505	8.54957	2.51549	0.0145242	10694	NM_006585
SMYD4	0.0499196	6.78921	2.51159	0.0146701	114826	NM_052928
PSMD2	-0.0901589	7.64113	-2.50695	0.0148455	5708	NM_002808
FOXJ3	0.0850041	7.67768	2.5056	0.0148967	22887	NM_014947
BOLA3	0.0852366	7.45185	2.50544	0.0149028	388962	NM_212552
AMMECR1	0.0722554	6.86626	2.49604	0.0152651	9949	NM_015365
ITPK1	-0.160503	8.17554	-2.49513	0.0153008	3705	NM_014216
TOM1L2	-0.0418355	6.49677	-2.48954	0.0155205	146691	NM_001082968
LOC653034	-0.04226	6.50176	-2.4887	0.0155535	653034	XM_930587
WEE1	0.0363083	6.47953	2.48504	0.0156992	7465	NM_003390
LINS1	0.072893	7.13608	2.47955	0.0159202	55180	NM_001040614
LOC124512	0.102636	8.21569	2.47895	0.0159445	124512	XM_940962
MAPKAPK5	0.0358096	6.56445	2.47612	0.0160594	8550	NM_139078
FAM103A1	-0.0447894	6.84855	-2.47563	0.0160795	83640	NM_031452
PRPS1	0.086432	7.75494	2.46826	0.0163832	5631	NM_002764
NA	-0.0532697	6.63578	-2.46593	0.0164799	-	AW962683
RIC8B	0.066411	6.93133	2.46518	0.0165113	55188	NM_018157
LOC283953	-0.0930753	7.11314	-2.46329	0.0165904	283953	XM_208930
LOC100131253	-0.110572	6.95753	-2.46139	0.0166704	100131253	XR_038910
LOC100128269	-0.0985282	6.83813	-2.45704	0.016855	100128269	XR_038661
EEF1A1	0.136966	12.989	2.45465	0.016957	1915	NM_001402
TSGA14-dupl	0.0360824	6.55288	2.45111	0.0171094	95681	NM_018718
LOC654053	-0.115378	6.79267	-2.45101	0.0171139	654053	XM_943677
Gene names marked '-dupl' denote that there were more probes annotated to the same gene
