# Supplementary material for: The blood transcriptome prior to ovarian cancer diagnosis: A case-control study in the NOWAC postgenome cohort
Source: PLoS One. 2021 Aug 27;16(8):e0256442. doi: 10.1371/journal.pone.0256442 (PMC8396762; doi:10.1371/journal.pone.0256442)
Supplement: S7 Table — Adjusted for estimated fractions of resting mast cells, plasma cells, neutrophils, monocytes, and CD8+ T cells (S1 Table). The presented p-values are not adjusted for multiple testing; all FDR q-values >0.96. (XLSX) [file pone.0256442.s010.xlsx]

## Sheet: Sheet1
Gene symbol	log2 FC all EOC adj.	average log2-expression	t-statistic	p-value	EntrezID	Accession number
ENSA	-0.0625415	7.01881	-3.58395	0.000484183	2029	NM_207043
CIB1	0.102247	10.3848	3.33703	0.00111692	10519	NM_006384
CENPE	-0.0300238	6.45742	-3.28108	0.00134189	1062	NM_001813
ANKRD36B	0.133353	7.42256	3.12224	0.00223224	57730	NM_025190
CDC14A	0.100267	7.12837	3.01653	0.0031008	8556	NM_033313
CBLB	0.0963175	7.85444	2.99608	0.00330123	868	NM_170662
TCEAL3	0.0678795	7.08317	2.98954	0.00336785	85012	NM_001006933
NKAP	-0.035882	6.57501	-2.98444	0.00342068	79576	NM_024528
CIRH1A	0.0696429	7.66168	2.96809	0.00359507	84916	NM_032830
FLJ10916	-0.0683501	6.51856	-2.94409	0.00386588	55258	NM_018271
C10orf32	-0.0685597	7.25836	-2.91747	0.00418811	119032	NM_144591
CYSLTR1	0.117984	7.54494	2.91393	0.00423284	10800	NM_006639
TYW1B	0.0614945	7.01138	2.9067	0.00432544	441250	XR_015176
HMBOX1	0.141375	7.35015	2.88416	0.0046261	79618	NM_024567
FCRL3	0.169104	8.19561	2.85633	0.00502377	115352	NM_001024667
LOC100131253	0.0905422	6.96589	2.85501	0.00504345	100131253	XR_038910
C1orf71	0.134052	8.14914	2.81339	0.00569916	163882	NM_152609
RNF125	0.0509621	6.84063	2.80208	0.00589031	54941	NM_017831
SAE1	0.0641116	9.23396	2.78733	0.00614845	10055	NM_005500
LOC400986	0.121828	7.90522	2.75784	0.00669557	400986	XM_001126815
C10orf32-dupl	-0.0634485	6.59084	-2.74434	0.00696054	119032	NM_144591
DDX39	0.0602406	8.72085	2.74092	0.00702915	10212	NM_005804
PTPLAD1	0.0456193	6.76221	2.7303	0.00724608	51495	NM_016395
TMEM99	0.0503221	6.93112	2.72973	0.00725784	147184	NM_145274
FXC1	0.0353087	6.62705	2.72278	0.00740349	26515	NM_012192
FAM156A	-0.026915	6.47952	-2.71551	0.00755838	29057	NM_014138
NA	0.104873	7.11713	2.68954	0.0081366		DA371742
LOC100132707	0.0728798	6.95352	2.68192	0.00831369	100132707	NR_024476
FAM50B	0.0430224	6.58609	2.65546	0.00895607	26240	NM_012135
TAOK1	0.15008	7.51323	2.654	0.0089928	57551	NM_020791
ZNF235	-0.024099	6.48472	-2.65356	0.0090038	9310	NM_004234
LOC654191	0.0619401	6.7359	2.6511	0.00906603	654191	XM_940642
SMAD3	0.0557421	7.51705	2.64584	0.0092004	4088	NM_005902
PKP4	-0.0462929	6.76921	-2.63042	0.00960489	8502	NM_003628
X.1	0.0701294	7.03288	2.60946	0.0101802		AL133627
CCR6	0.0901586	7.30728	2.60812	0.0102181	1235	NM_031409
LOC728537	-0.033813	6.55576	-2.60674	0.0102571	728537	XR_041703
NUP205	0.0526178	7.46465	2.60481	0.0103122	23165	NM_015135
PPP1R16B	0.0625278	7.51004	2.58526	0.0108832	26051	NM_015568
DNMT3A	0.0339096	6.51041	2.58251	0.0109657	1788	NM_153759
FBLN5	-0.0477701	6.59023	-2.57901	0.0110718	10516	NM_006329
CBX7	0.0674363	8.49418	2.57282	0.0112611	23492	NM_175709
CD247	0.112795	10.8163	2.56369	0.011546	919	NM_198053
LOC728014	0.0784029	7.50173	2.55254	0.0119027	728014	XM_001127981
B3GAT1	-0.0507782	6.53697	-2.54932	0.0120077	27087	NM_018644
X.2	0.0707133	7.28803	2.53733	0.0124053		AK091091
RORA	0.0887125	7.32157	2.53594	0.012452	6095	NM_002943
UNG	0.0465204	7.20439	2.50311	0.0136062	7374	NM_003362
EZH2	-0.0410012	6.58549	-2.49547	0.0138879	2146	NM_152998
MED17	-0.0235499	6.47146	-2.48878	0.0141391	9440	NM_004268
LOC731275	-0.0391416	6.52223	-2.48544	0.0142659	731275	XM_001732853
SH3KBP1	0.0747743	7.07827	2.48473	0.0142932	30011	NM_001024666
CAPN12	0.0805894	6.77371	2.48409	0.0143175	147968	NM_144691
LOC440043	0.0567684	9.97029	2.47828	0.0145414	440043	XR_015812
PLEKHA1	0.0908393	7.56195	2.47226	0.0147768	59338	NM_021622
SRFBP1	0.0476924	6.72324	2.46809	0.0149414	153443	NM_152546
LOC642755	0.0687246	8.37672	2.46457	0.015082	642755	XM_926382
OPN3	0.031116	6.62376	2.45704	0.0153867	23596	NM_014322
SFT2D2	-0.0287095	6.48393	-2.45693	0.0153912	375035	NM_199344
PSAT1	-0.0380206	6.50192	-2.45286	0.0155581	29968	NM_021154
CREB3L2	0.0492709	7.56742	2.42667	0.0166712	64764	NM_194071
HEATR2	0.0405289	7.02772	2.42579	0.0167098	54919	NM_017802
CD82	0.0998653	7.99387	2.42433	0.016774	3732	NM_001024844
NPAL3	0.0573895	7.3329	2.42048	0.0169443	57185	NM_020448
PMS2L3	0.055129	6.93412	2.41751	0.0170765	5387	NM_005395
WNT10A	0.0305135	6.47659	2.4119	0.0173296	80326	NM_025216
CXXC5	0.0910351	8.12756	2.41041	0.0173971	51523	NM_016463
RMND1	-0.0227881	6.47341	-2.40977	0.0174262	55005	NM_017909
BEND5	0.0506244	6.69949	2.40524	0.017634	79656	NM_024603
C20orf94	0.0744879	7.19092	2.40174	0.0177956	128710	NM_001009608
ZDHHC8	0.076256	8.76983	2.39992	0.0178806	29801	NM_013373
C16orf68	-0.0670876	7.24215	-2.39006	0.0183454	79091	NM_024109
CXXC5-dupl	0.151917	8.7457	2.38838	0.0184259	51523	NM_016463
FAR2	-0.0318067	6.54385	-2.37575	0.0190394	55711	NM_018099
CLN6	0.0399049	6.55025	2.37506	0.0190734	54982	NM_017882
AKAP11	0.0368798	6.5913	2.36077	0.0197906	11215	NM_144490
PSMC1	0.0826251	9.25372	2.36045	0.0198071	5700	NM_002802
TCF20	0.0547877	7.29144	2.35852	0.0199056	6942	NM_181492
STX12	-0.0323377	6.98479	-2.35726	0.0199704	23673	NM_177424
RNF216	0.0869121	8.02066	2.35111	0.0202887	54476	NM_207111
ANKRD36	0.058406	6.77946	2.34909	0.0203943	375248	NM_198555
RBMX	0.0462074	7.62429	2.34833	0.0204341	27316	NM_002139
FKBP1A	-0.0519705	6.64618	-2.34514	0.0206022	2280	NM_054014
TAPBP	-0.0367178	6.51168	-2.33767	0.0210004	6892	NM_172209
TROVE2	0.0431565	6.71263	2.33722	0.0210244	6738	NM_001042370
IAH1	-0.0637288	7.27652	-2.33152	0.0213333	285148	NM_001039613
CHCHD8	-0.0283476	6.59834	-2.33117	0.0213525	51287	NM_016565
MRPL2	0.0479253	6.93085	2.32985	0.0214241	51069	NM_015950
FANCE	0.032122	6.93085	2.32839	0.0215046	2178	NM_021922
AAK1	0.116303	7.8958	2.32563	0.0216566	22848	NM_014911
NUCKS1	0.122895	9.42514	2.319	0.022025	64710	NM_022731
TATDN1	-0.0417145	6.66382	-2.31368	0.0223255	83940	NM_032026
ZDHHC14	0.0375537	6.57048	2.31294	0.0223674	79683	NM_024630
LOC642197	-0.0438491	6.74313	-2.31004	0.0225327	642197	XM_936354
SPIN1	0.0409078	6.61065	2.30069	0.0230728	10927	NM_006717
AADACL1	-0.0286116	6.5194	-2.29553	0.0233761	57552	NM_020792
NSUN5B	0.0465489	6.64286	2.28848	0.0237957	155400	NM_001039575
CNOT1	0.0624155	8.88782	2.28661	0.0239082	23019	NM_016284
ZMYND8	0.0399018	6.73456	2.28571	0.0239623	23613	NM_183048
HSPBL2	-0.0437756	6.67101	-2.27857	0.0243968	653553	NR_024392
Gene names marked '-dupl' denote that there were more probes annotated to the same gene
