# Supplementary material for: The blood transcriptome prior to ovarian cancer diagnosis: A case-control study in the NOWAC postgenome cohort
Source: PLoS One. 2021 Aug 27;16(8):e0256442. doi: 10.1371/journal.pone.0256442 (PMC8396762; doi:10.1371/journal.pone.0256442)
Supplement: S8 Table — Enriched Gene Ontology (GO) categories for biological processes among the 100 probes with the lowest p-values in single-gene linear models (case-control) of blood samples from all cases of epithelial ovarian cancer (EOC), metastatic EOC (56 pairs), serous EOC (45 pairs, almost all were metastatic), and from blood samples collected ≤3 years or >3 years before diagnosis (34 and 31 pairs, respectively). (XLSX) [file pone.0256442.s011.xlsx]

## Sheet: Sheet1
Model	Gene Ontology ID	Biological process	Gene ratio	Background ratio	p-value	q-value	Gene names
All EOC	GO:0097194	execution phase of apoptosis	4/72	42/7903	0.000545758	0.401089	TAOK1/STK24/RFFL/HTRA2
All EOC	GO:0007626	locomotory behavior	5/72	75/7903	0.000573804	0.401089	CLN6/NR4A2/PPT1/PDE1B/HTRA2
All EOC	GO:0008344	adult locomotory behavior	3/72	30/7903	0.00246766	0.7087	NR4A2/PPT1/HTRA2
All EOC	GO:0035751	regulation of lysosomal lumen pH	2/72	10/7903	0.0035135	0.7087	CLN6/PPT1
All EOC	GO:0008631	intrinsic apoptotic signaling pathway in response to oxidative stress	3/72	34/7903	0.00354363	0.7087	STK24/DIABLO/HTRA2
All EOC	GO:0042417	dopamine metabolic process	2/72	11/7903	0.00426904	0.7087	NR4A2/PDE1B
All EOC	GO:0034599	cellular response to oxidative stress	6/72	181/7903	0.00594082	0.7087	FBLN5/EZH2/NR4A2/STK24/DIABLO/HTRA2
All EOC	GO:0044106	cellular amine metabolic process	4/72	80/7903	0.00594826	0.7087	NR4A2/SLC7A7/PDE1B/CHKA
All EOC	GO:0030534	adult behavior	3/72	42/7903	0.00645422	0.7087	NR4A2/PPT1/HTRA2
All EOC	GO:0009308	amine metabolic process	4/72	82/7903	0.00648926	0.7087	NR4A2/SLC7A7/PDE1B/CHKA
All EOC	GO:0001975	response to amphetamine	2/72	14/7903	0.00693971	0.7087	NR4A2/PDE1B
All EOC	GO:0007035	vacuolar acidification	2/72	15/7903	0.00796044	0.7087	CLN6/PPT1
All EOC	GO:0032467	positive regulation of cytokinesis	2/72	16/7903	0.00904437	0.7087	CDC14A/PKP4
All EOC	GO:0009636	response to toxic substance	7/72	264/7903	0.00992061	0.7087	FBLN5/EZH2/NR4A2/PDE1B/CHKA/STK24/HTRA2
All EOC	GO:0006979	response to oxidative stress	7/72	266/7903	0.0103162	0.7087	FBLN5/EZH2/NR4A2/HMOX2/STK24/DIABLO/HTRA2
All EOC	GO:0090068	positive regulation of cell cycle process	5/72	146/7903	0.0104281	0.7087	EZH2/UBE2E2/CDK5R1/CDC14A/PKP4
All EOC	GO:0006584	catecholamine metabolic process	2/72	19/7903	0.0126634	0.7087	NR4A2/PDE1B
All EOC	GO:0009712	catechol-containing compound metabolic process	2/72	19/7903	0.0126634	0.7087	NR4A2/PDE1B
All EOC	GO:0097164	ammonium ion metabolic process	4/72	100/7903	0.0128756	0.7087	NR4A2/PDE1B/PLA2G7/CHKA
All EOC	GO:0014075	response to amine	2/72	20/7903	0.0139883	0.7087	NR4A2/PDE1B
All EOC	GO:0033238	regulation of cellular amine metabolic process	3/72	58/7903	0.0156436	0.7087	NR4A2/SLC7A7/PDE1B
All EOC	GO:0036473	cell death in response to oxidative stress	3/72	58/7903	0.0156436	0.7087	STK24/DIABLO/HTRA2
All EOC	GO:0007585	respiratory gaseous exchange	2/72	23/7903	0.0183025	0.7087	CYSLTR1/NR4A2
All EOC	GO:0097366	response to bronchodilator	2/72	24/7903	0.0198501	0.7087	NR4A2/PDE1B
All EOC	GO:1902475	L-alpha-amino acid transmembrane transport	2/72	24/7903	0.0198501	0.7087	SLC36A4/SLC7A7
All EOC	GO:0009069	serine family amino acid metabolic process	2/72	25/7903	0.0214506	0.7087	PSAT1/THNSL2
All EOC	GO:1901615	organic hydroxy compound metabolic process	6/72	240/7903	0.0217017	0.7087	PSAT1/CLN6/NR4A2/INPP4A/PDE1B/CHKA
All EOC	GO:0006643	membrane lipid metabolic process	4/72	118/7903	0.0223125	0.7087	CLN6/PPT1/MPPE1/HTRA2
All EOC	GO:0051402	neuron apoptotic process	4/72	118/7903	0.0223125	0.7087	NR4A2/PPT1/CDK5R1/DIABLO
All EOC	GO:1902808	positive regulation of cell cycle G1/S phase transition	2/72	26/7903	0.0231029	0.7087	EZH2/UBE2E2
All EOC	GO:0070997	neuron death	5/72	183/7903	0.0253023	0.7087	NR4A2/PPT1/CDK5R1/DIABLO/HTRA2
All EOC	GO:0030203	glycosaminoglycan metabolic process	3/72	70/7903	0.0256926	0.7087	B3GAT1/CLN6/ABCC5
All EOC	GO:0015807	L-amino acid transport	2/72	28/7903	0.0265591	0.7087	SLC36A4/SLC7A7
All EOC	GO:0050773	regulation of dendrite development	3/72	71/7903	0.0266547	0.7087	EZH2/CDK5R1/LLPH
All EOC	GO:0006022	aminoglycan metabolic process	3/72	73/7903	0.0286363	0.7087	B3GAT1/CLN6/ABCC5
All EOC	GO:0045787	positive regulation of cell cycle	5/72	190/7903	0.0291417	0.7087	EZH2/UBE2E2/CDK5R1/CDC14A/PKP4
All EOC	GO:0046474	glycerophospholipid biosynthetic process	4/72	132/7903	0.0319742	0.7087	INPP4A/GPAT3/MPPE1/CHKA
All EOC	GO:0006650	glycerophospholipid metabolic process	5/72	195/7903	0.0320996	0.7087	INPP4A/GPAT3/MPPE1/PLA2G7/CHKA
All EOC	GO:0008306	associative learning	2/72	32/7903	0.0340488	0.7087	PPT1/PDE1B
All EOC	GO:0018958	phenol-containing compound metabolic process	2/72	32/7903	0.0340488	0.7087	NR4A2/PDE1B
All EOC	GO:0051452	intracellular pH reduction	2/72	32/7903	0.0340488	0.7087	CLN6/PPT1
All EOC	GO:0007610	behavior	5/72	199/7903	0.0345974	0.7087	CLN6/NR4A2/PPT1/PDE1B/HTRA2
All EOC	GO:0043281	regulation of cysteine-type endopeptidase activity involved in apoptotic process	4/72	136/7903	0.0351229	0.7087	DIABLO/RFFL/HTRA2/CTSH
All EOC	GO:0030900	forebrain development	4/72	137/7903	0.0359374	0.7087	EZH2/NR4A2/CDK5R1/HTRA2
All EOC	GO:0003333	amino acid transmembrane transport	2/72	33/7903	0.0360356	0.7087	SLC36A4/SLC7A7
All EOC	GO:0045851	pH reduction	2/72	33/7903	0.0360356	0.7087	CLN6/PPT1
All EOC	GO:0051781	positive regulation of cell division	2/72	33/7903	0.0360356	0.7087	CDC14A/PKP4
All EOC	GO:0034394	protein localization to cell surface	2/72	34/7903	0.0380664	0.7087	FBLN5/RAB11FIP5
All EOC	GO:0052548	regulation of endopeptidase activity	5/72	206/7903	0.0392539	0.7087	DIABLO/RFFL/HTRA2/SERPINB8/CTSH
All EOC	GO:0006665	sphingolipid metabolic process	3/72	84/7903	0.0408933	0.7087	CLN6/PPT1/HTRA2
All EOC	GO:0032526	response to retinoic acid	2/72	36/7903	0.0422557	0.7087	HTRA2/CTSH
All EOC	GO:0043280	positive regulation of cysteine-type endopeptidase activity involved in apoptotic process	3/72	86/7903	0.0433654	0.7087	DIABLO/HTRA2/CTSH
All EOC	GO:0045017	glycerolipid biosynthetic process	4/72	146/7903	0.0437613	0.7087	INPP4A/GPAT3/MPPE1/CHKA
All EOC	GO:0021766	hippocampus development	2/72	37/7903	0.0444125	0.7087	EZH2/CDK5R1
All EOC	GO:1900006	positive regulation of dendrite development	2/72	37/7903	0.0444125	0.7087	EZH2/LLPH
All EOC	GO:1901607	alpha-amino acid biosynthetic process	2/72	37/7903	0.0444125	0.7087	PSAT1/THNSL2
All EOC	GO:0006879	cellular iron ion homeostasis	2/72	38/7903	0.0466095	0.7087	CYBRD1/HMOX2
All EOC	GO:0060998	regulation of dendritic spine development	2/72	38/7903	0.0466095	0.7087	CDK5R1/LLPH
All EOC	GO:2000116	regulation of cysteine-type endopeptidase activity	4/72	150/7903	0.047524	0.7087	DIABLO/RFFL/HTRA2/CTSH
All EOC	GO:0021549	cerebellum development	2/72	39/7903	0.0488457	0.7087	EZH2/CDK5R1
All EOC	GO:0052547	regulation of peptidase activity	5/72	220/7903	0.049675	0.7087	DIABLO/RFFL/HTRA2/SERPINB8/CTSH
Metastatic	GO:0097164	ammonium ion metabolic process	6/72	100/7903	0.000280963	0.49834	NR4A2/PLA2G7/PDE1B/PLBD1/CHKA/CPT1B
Metastatic	GO:0001764	neuron migration	4/72	48/7903	0.000910513	0.564772	NR4A2/MEF2C/CDK5R1/NSMF
Metastatic	GO:0043523	regulation of neuron apoptotic process	5/72	101/7903	0.00219353	0.564772	NR4A2/MEF2C/PPT1/CDK5R1/NSMF
Metastatic	GO:0016358	dendrite development	5/72	112/7903	0.00343936	0.564772	EZH2/MEF2C/CDK5R1/NSMF/CD3E
Metastatic	GO:0003299	muscle hypertrophy in response to stress	2/72	10/7903	0.0035135	0.564772	EZH2/MEF2C
Metastatic	GO:0014887	cardiac muscle adaptation	2/72	10/7903	0.0035135	0.564772	EZH2/MEF2C
Metastatic	GO:0014898	cardiac muscle hypertrophy in response to stress	2/72	10/7903	0.0035135	0.564772	EZH2/MEF2C
Metastatic	GO:0035751	regulation of lysosomal lumen pH	2/72	10/7903	0.0035135	0.564772	PPT1/CLN6
Metastatic	GO:0090026	positive regulation of monocyte chemotaxis	2/72	10/7903	0.0035135	0.564772	PLA2G7/MOSPD2
Metastatic	GO:0050773	regulation of dendrite development	4/72	71/7903	0.00388527	0.564772	EZH2/MEF2C/CDK5R1/NSMF
Metastatic	GO:0042417	dopamine metabolic process	2/72	11/7903	0.00426904	0.564772	NR4A2/PDE1B
Metastatic	GO:0051402	neuron apoptotic process	5/72	118/7903	0.00430104	0.564772	NR4A2/MEF2C/PPT1/CDK5R1/NSMF
Metastatic	GO:0007626	locomotory behavior	4/72	75/7903	0.00472952	0.564772	NR4A2/PPT1/CLN6/PDE1B
Metastatic	GO:0021549	cerebellum development	3/72	39/7903	0.00523903	0.564772	EZH2/CDK5R1/CD3E
Metastatic	GO:0044106	cellular amine metabolic process	4/72	80/7903	0.00594826	0.564772	NR4A2/SLC7A7/PDE1B/CHKA
Metastatic	GO:0090025	regulation of monocyte chemotaxis	2/72	13/7903	0.00598341	0.564772	PLA2G7/MOSPD2
Metastatic	GO:0002521	leukocyte differentiation	8/72	305/7903	0.00627489	0.564772	MEF2C/LCK/PDE1B/TCF7/CD8A/CD2/LTBR/CD3E
Metastatic	GO:0009308	amine metabolic process	4/72	82/7903	0.00648926	0.564772	NR4A2/SLC7A7/PDE1B/CHKA
Metastatic	GO:0022037	metencephalon development	3/72	43/7903	0.00689347	0.564772	EZH2/CDK5R1/CD3E
Metastatic	GO:0001975	response to amphetamine	2/72	14/7903	0.00693971	0.564772	NR4A2/PDE1B
Metastatic	GO:0071677	positive regulation of mononuclear cell migration	2/72	14/7903	0.00693971	0.564772	PLA2G7/MOSPD2
Metastatic	GO:0031110	regulation of microtubule polymerization or depolymerization	3/72	45/7903	0.00782427	0.564772	TAOK1/TERF1/CDK5R1
Metastatic	GO:0007035	vacuolar acidification	2/72	15/7903	0.00796044	0.564772	PPT1/CLN6
Metastatic	GO:0014888	striated muscle adaptation	2/72	15/7903	0.00796044	0.564772	EZH2/MEF2C
Metastatic	GO:0031579	membrane raft organization	2/72	15/7903	0.00796044	0.564772	PPT1/CD2
Metastatic	GO:0007601	visual perception	3/72	47/7903	0.00882585	0.572077	PPT1/CLN6/RPGRIP1
Metastatic	GO:0048666	neuron development	10/72	465/7903	0.00904382	0.572077	EZH2/NR4A2/MEF2C/PPT1/TCTN1/CDK5R1/NSMF/CD3E/LGR6/RPGRIP1
Metastatic	GO:0001773	myeloid dendritic cell activation	2/72	16/7903	0.00904437	0.572077	CD2/LTBR
Metastatic	GO:0050953	sensory perception of light stimulus	3/72	48/7903	0.00935354	0.572077	PPT1/CLN6/RPGRIP1
Metastatic	GO:1905207	regulation of cardiocyte differentiation	2/72	17/7903	0.0101903	0.574289	MEF2C/PRICKLE1
Metastatic	GO:0045737	positive regulation of cyclin-dependent protein serine/threonine kinase activity	2/72	18/7903	0.011397	0.574289	CDK5R1/CCNY
Metastatic	GO:0006584	catecholamine metabolic process	2/72	19/7903	0.0126634	0.574289	NR4A2/PDE1B
Metastatic	GO:0009712	catechol-containing compound metabolic process	2/72	19/7903	0.0126634	0.574289	NR4A2/PDE1B
Metastatic	GO:0021955	central nervous system neuron axonogenesis	2/72	19/7903	0.0126634	0.574289	NR4A2/TCTN1
Metastatic	GO:1904031	positive regulation of cyclin-dependent protein kinase activity	2/72	19/7903	0.0126634	0.574289	CDK5R1/CCNY
Metastatic	GO:0030902	hindbrain development	3/72	54/7903	0.0129038	0.574289	EZH2/CDK5R1/CD3E
Metastatic	GO:0030217	T cell differentiation	5/72	154/7903	0.0129247	0.574289	LCK/TCF7/CD8A/CD2/CD3E
Metastatic	GO:0014075	response to amine	2/72	20/7903	0.0139883	0.574289	NR4A2/PDE1B
Metastatic	GO:0060070	canonical Wnt signaling pathway	5/72	160/7903	0.015044	0.574289	NR4A2/PRICKLE1/TCF7/CCNY/LGR6
Metastatic	GO:0044772	mitotic cell cycle phase transition	8/72	356/7903	0.015158	0.574289	TAOK1/EZH2/ENSA/CENPE/CDC14A/UBE2E2/CCNY/POLE
Metastatic	GO:0031116	positive regulation of microtubule polymerization	2/72	21/7903	0.0153705	0.574289	TERF1/CDK5R1
Metastatic	GO:0033238	regulation of cellular amine metabolic process	3/72	58/7903	0.0156436	0.574289	NR4A2/SLC7A7/PDE1B
Metastatic	GO:1901214	regulation of neuron death	5/72	162/7903	0.0157994	0.574289	NR4A2/MEF2C/PPT1/CDK5R1/NSMF
Metastatic	GO:0030224	monocyte differentiation	2/72	22/7903	0.0168089	0.574289	MEF2C/PDE1B
Metastatic	GO:0071675	regulation of mononuclear cell migration	2/72	22/7903	0.0168089	0.574289	PLA2G7/MOSPD2
Metastatic	GO:1903131	mononuclear cell differentiation	2/72	22/7903	0.0168089	0.574289	MEF2C/PDE1B
Metastatic	GO:0050877	nervous system process	7/72	294/7903	0.0171392	0.574289	MEF2C/PPT1/KCNAB2/CLN6/PDE1B/CDC14A/RPGRIP1
Metastatic	GO:1905114	cell surface receptor signaling pathway involved in cell-cell signaling	7/72	294/7903	0.0171392	0.574289	NR4A2/MEF2C/PRICKLE1/TCF7/C12orf43/CCNY/LGR6
Metastatic	GO:0031109	microtubule polymerization or depolymerization	3/72	61/7903	0.0178974	0.574289	TAOK1/TERF1/CDK5R1
Metastatic	GO:0007585	respiratory gaseous exchange	2/72	23/7903	0.0183025	0.574289	CYSLTR1/NR4A2
Metastatic	GO:0008589	regulation of smoothened signaling pathway	2/72	23/7903	0.0183025	0.574289	TCTN1/CD3E
Metastatic	GO:0031112	positive regulation of microtubule polymerization or depolymerization	2/72	23/7903	0.0183025	0.574289	TERF1/CDK5R1
Metastatic	GO:0033555	multicellular organismal response to stress	2/72	23/7903	0.0183025	0.574289	NR4A2/MEF2C
Metastatic	GO:0002548	monocyte chemotaxis	2/72	24/7903	0.0198501	0.574289	PLA2G7/MOSPD2
Metastatic	GO:0097366	response to bronchodilator	2/72	24/7903	0.0198501	0.574289	NR4A2/PDE1B
Metastatic	GO:0046916	cellular transition metal ion homeostasis	3/72	64/7903	0.0203231	0.574289	HMOX2/CYBRD1/LCK
Metastatic	GO:0044770	cell cycle phase transition	8/72	377/7903	0.0206983	0.574289	TAOK1/EZH2/ENSA/CENPE/CDC14A/UBE2E2/CCNY/POLE
Metastatic	GO:0032201	telomere maintenance via semi-conservative replication	2/72	25/7903	0.0214506	0.574289	TERF1/POLE
Metastatic	GO:0045661	regulation of myoblast differentiation	2/72	25/7903	0.0214506	0.574289	MEF2C/PRICKLE1
Metastatic	GO:0043524	negative regulation of neuron apoptotic process	3/72	66/7903	0.0220361	0.574289	NR4A2/MEF2C/PPT1
Metastatic	GO:0048667	cell morphogenesis involved in neuron differentiation	6/72	241/7903	0.0220991	0.574289	NR4A2/MEF2C/TCTN1/CDK5R1/NSMF/LGR6
Metastatic	GO:0060562	epithelial tube morphogenesis	4/72	118/7903	0.0223125	0.574289	MEF2C/TCTN1/PRICKLE1/CTSH
Metastatic	GO:1902808	positive regulation of cell cycle G1/S phase transition	2/72	26/7903	0.0231029	0.574289	EZH2/UBE2E2
Metastatic	GO:0021915	neural tube development	3/72	69/7903	0.0247497	0.574289	TCTN1/PRICKLE1/TCF7
Metastatic	GO:0007215	glutamate receptor signaling pathway	2/72	27/7903	0.0248061	0.574289	MEF2C/CDK5R1
Metastatic	GO:0070997	neuron death	5/72	183/7903	0.0253023	0.574289	NR4A2/MEF2C/PPT1/CDK5R1/NSMF
Metastatic	GO:0019725	cellular homeostasis	9/72	471/7903	0.0264066	0.574289	CYSLTR1/TAOK1/HMOX2/CYBRD1/LCK/PPT1/CLN6/TERF1/POLE
Metastatic	GO:0034113	heterotypic cell-cell adhesion	2/72	29/7903	0.0283609	0.574289	LCK/CD2
Metastatic	GO:0045787	positive regulation of cell cycle	5/72	190/7903	0.0291417	0.574289	EZH2/CDC14A/CDK5R1/UBE2E2/CCNY
Metastatic	GO:0008344	adult locomotory behavior	2/72	30/7903	0.0302104	0.574289	NR4A2/PPT1
Metastatic	GO:0021954	central nervous system neuron development	2/72	30/7903	0.0302104	0.574289	NR4A2/TCTN1
Metastatic	GO:0055076	transition metal ion homeostasis	3/72	76/7903	0.031752	0.574289	HMOX2/CYBRD1/LCK
Metastatic	GO:0006650	glycerophospholipid metabolic process	5/72	195/7903	0.0320996	0.574289	PLA2G7/MPPE1/GPAT3/PLBD1/CHKA
Metastatic	GO:0016055	Wnt signaling pathway	6/72	265/7903	0.0331693	0.574289	NR4A2/PRICKLE1/TCF7/C12orf43/CCNY/LGR6
Metastatic	GO:0198738	cell-cell signaling by wnt	6/72	266/7903	0.0336967	0.574289	NR4A2/PRICKLE1/TCF7/C12orf43/CCNY/LGR6
Metastatic	GO:0008306	associative learning	2/72	32/7903	0.0340488	0.574289	PPT1/PDE1B
Metastatic	GO:0018958	phenol-containing compound metabolic process	2/72	32/7903	0.0340488	0.574289	NR4A2/PDE1B
Metastatic	GO:0051452	intracellular pH reduction	2/72	32/7903	0.0340488	0.574289	PPT1/CLN6
Metastatic	GO:0007610	behavior	5/72	199/7903	0.0345974	0.574289	NR4A2/MEF2C/PPT1/CLN6/PDE1B
Metastatic	GO:0050803	regulation of synapse structure or activity	3/72	79/7903	0.0350389	0.574289	MEF2C/PPT1/CDK5R1
Metastatic	GO:0030900	forebrain development	4/72	137/7903	0.0359374	0.574289	EZH2/NR4A2/TCTN1/CDK5R1
Metastatic	GO:0031113	regulation of microtubule polymerization	2/72	33/7903	0.0360356	0.574289	TERF1/CDK5R1
Metastatic	GO:0045851	pH reduction	2/72	33/7903	0.0360356	0.574289	PPT1/CLN6
Metastatic	GO:0001505	regulation of neurotransmitter levels	4/72	138/7903	0.0367629	0.574289	MEF2C/PPT1/PDE1B/CHKA
Metastatic	GO:0007600	sensory perception	4/72	139/7903	0.0375993	0.574289	PPT1/CLN6/CDC14A/RPGRIP1
Metastatic	GO:0032729	positive regulation of interferon-gamma production	2/72	34/7903	0.0380664	0.574289	CD2/CD3E
Metastatic	GO:0034394	protein localization to cell surface	2/72	34/7903	0.0380664	0.574289	FBLN5/KCNAB2
Metastatic	GO:0042246	tissue regeneration	2/72	34/7903	0.0380664	0.574289	EZH2/LGR6
Metastatic	GO:0045445	myoblast differentiation	2/72	34/7903	0.0380664	0.574289	MEF2C/PRICKLE1
Metastatic	GO:0031175	neuron projection development	8/72	426/7903	0.0389996	0.574289	EZH2/NR4A2/MEF2C/TCTN1/CDK5R1/NSMF/CD3E/LGR6
Metastatic	GO:0016311	dephosphorylation	6/72	278/7903	0.0404557	0.574289	ENSA/MEF2C/LCK/CDC14A/THNSL2/NSMF
Metastatic	GO:0051153	regulation of striated muscle cell differentiation	2/72	36/7903	0.0422557	0.574289	EZH2/MEF2C
Metastatic	GO:0071674	mononuclear cell migration	2/72	36/7903	0.0422557	0.574289	PLA2G7/MOSPD2
Metastatic	GO:0090068	positive regulation of cell cycle process	4/72	146/7903	0.0437613	0.574289	EZH2/CDC14A/CDK5R1/UBE2E2
Metastatic	GO:0030098	lymphocyte differentiation	5/72	213/7903	0.0442784	0.574289	LCK/TCF7/CD8A/CD2/CD3E
Metastatic	GO:0021766	hippocampus development	2/72	37/7903	0.0444125	0.574289	EZH2/CDK5R1
Metastatic	GO:0006879	cellular iron ion homeostasis	2/72	38/7903	0.0466095	0.574289	HMOX2/CYBRD1
Metastatic	GO:0035306	positive regulation of dephosphorylation	2/72	38/7903	0.0466095	0.574289	MEF2C/NSMF
Metastatic	GO:0060998	regulation of dendritic spine development	2/72	38/7903	0.0466095	0.574289	MEF2C/CDK5R1
Metastatic	GO:0050900	leukocyte migration	5/72	218/7903	0.048095	0.574289	PLA2G7/SLC7A7/LCK/CD2/MOSPD2
Metastatic	GO:0007160	cell-matrix adhesion	3/72	90/7903	0.0485297	0.574289	FBLN5/TIMM10B/CD3E
Metastatic	GO:0007611	learning or memory	3/72	90/7903	0.0485297	0.574289	MEF2C/PPT1/PDE1B
Metastatic	GO:0007224	smoothened signaling pathway	2/72	39/7903	0.0488457	0.574289	TCTN1/CD3E
Serous	GO:0021549	cerebellum development	5/73	39/7903	2.63964e-05	0.0359543	SERPINE2/CDK5R1/PAK1/EZH2/HERC1
Serous	GO:0022037	metencephalon development	5/73	43/7903	4.28833e-05	0.0359543	SERPINE2/CDK5R1/PAK1/EZH2/HERC1
Serous	GO:0030902	hindbrain development	5/73	54/7903	0.000130207	0.0727788	SERPINE2/CDK5R1/PAK1/EZH2/HERC1
Serous	GO:0021695	cerebellar cortex development	3/73	18/7903	0.000558551	0.215169	SERPINE2/EZH2/HERC1
Serous	GO:0031110	regulation of microtubule polymerization or depolymerization	4/73	45/7903	0.000749835	0.215169	TAOK1/CDK5R1/PAK1/FES
Serous	GO:0031116	positive regulation of microtubule polymerization	3/73	21/7903	0.000892454	0.215169	CDK5R1/PAK1/FES
Serous	GO:0030224	monocyte differentiation	3/73	22/7903	0.00102654	0.215169	MEF2C/PDE1B/FES
Serous	GO:1903131	mononuclear cell differentiation	3/73	22/7903	0.00102654	0.215169	MEF2C/PDE1B/FES
Serous	GO:0031112	positive regulation of microtubule polymerization or depolymerization	3/73	23/7903	0.00117273	0.218499	CDK5R1/PAK1/FES
Serous	GO:0031109	microtubule polymerization or depolymerization	4/73	61/7903	0.00235014	0.394081	TAOK1/CDK5R1/PAK1/FES
Serous	GO:0031113	regulation of microtubule polymerization	3/73	33/7903	0.00338182	0.398417	CDK5R1/PAK1/FES
Serous	GO:0003299	muscle hypertrophy in response to stress	2/73	10/7903	0.00361003	0.398417	EZH2/MEF2C
Serous	GO:0014887	cardiac muscle adaptation	2/73	10/7903	0.00361003	0.398417	EZH2/MEF2C
Serous	GO:0014898	cardiac muscle hypertrophy in response to stress	2/73	10/7903	0.00361003	0.398417	EZH2/MEF2C
Serous	GO:0021696	cerebellar cortex morphogenesis	2/73	10/7903	0.00361003	0.398417	SERPINE2/HERC1
Serous	GO:0050773	regulation of dendrite development	4/73	71/7903	0.00408298	0.398417	CDK5R1/EZH2/MEF2C/ASAP1
Serous	GO:0051153	regulation of striated muscle cell differentiation	3/73	36/7903	0.00433894	0.398417	PAK1/EZH2/MEF2C
Serous	GO:0006525	arginine metabolic process	2/73	11/7903	0.00438596	0.398417	SLC7A7/AGMAT
Serous	GO:0006879	cellular iron ion homeostasis	3/73	38/7903	0.00505941	0.398417	CYBRD1/HMOX2/CUL1
Serous	GO:0060998	regulation of dendritic spine development	3/73	38/7903	0.00505941	0.398417	CDK5R1/MEF2C/ASAP1
Serous	GO:1904738	vascular associated smooth muscle cell migration	2/73	12/7903	0.00523181	0.398417	PAK1/MEF2C
Serous	GO:1904752	regulation of vascular associated smooth muscle cell migration	2/73	12/7903	0.00523181	0.398417	PAK1/MEF2C
Serous	GO:0051154	negative regulation of striated muscle cell differentiation	2/73	13/7903	0.00614626	0.398417	PAK1/EZH2
Serous	GO:0003300	cardiac muscle hypertrophy	3/73	41/7903	0.00626825	0.398417	PAK1/EZH2/MEF2C
Serous	GO:0014897	striated muscle hypertrophy	3/73	41/7903	0.00626825	0.398417	PAK1/EZH2/MEF2C
Serous	GO:0030308	negative regulation of cell growth	4/73	81/7903	0.0065247	0.398417	PPT1/SERPINE2/CDK5R1/PAK1
Serous	GO:0014896	muscle hypertrophy	3/73	42/7903	0.00670618	0.398417	PAK1/EZH2/MEF2C
Serous	GO:0007618	mating	2/73	14/7903	0.00712799	0.398417	SERPINE2/PI3
Serous	GO:0021575	hindbrain morphogenesis	2/73	14/7903	0.00712799	0.398417	SERPINE2/HERC1
Serous	GO:0021587	cerebellum morphogenesis	2/73	14/7903	0.00712799	0.398417	SERPINE2/HERC1
Serous	GO:0030282	bone mineralization	3/73	45/7903	0.00812746	0.403218	FBN2/MEF2C/ASGR2
Serous	GO:0014888	striated muscle adaptation	2/73	15/7903	0.00817573	0.403218	EZH2/MEF2C
Serous	GO:0030501	positive regulation of bone mineralization	2/73	15/7903	0.00817573	0.403218	FBN2/MEF2C
Serous	GO:2000725	regulation of cardiac muscle cell differentiation	2/73	15/7903	0.00817573	0.403218	PAK1/MEF2C
Serous	GO:0043500	muscle adaptation	3/73	46/7903	0.00863759	0.413825	PAK1/EZH2/MEF2C
Serous	GO:0046785	microtubule polymerization	3/73	47/7903	0.00916616	0.415411	CDK5R1/PAK1/FES
Serous	GO:0055072	iron ion homeostasis	3/73	47/7903	0.00916616	0.415411	CYBRD1/HMOX2/CUL1
Serous	GO:0010762	regulation of fibroblast migration	2/73	17/7903	0.0104641	0.417779	PAK1/RFFL
Serous	GO:0030195	negative regulation of blood coagulation	2/73	17/7903	0.0104641	0.417779	SERPINE2/USF1
Serous	GO:0050819	negative regulation of coagulation	2/73	17/7903	0.0104641	0.417779	SERPINE2/USF1
Serous	GO:1900047	negative regulation of hemostasis	2/73	17/7903	0.0104641	0.417779	SERPINE2/USF1
Serous	GO:1905207	regulation of cardiocyte differentiation	2/73	17/7903	0.0104641	0.417779	PAK1/MEF2C
Serous	GO:0050769	positive regulation of neurogenesis	6/73	205/7903	0.011393	0.436066	SERPINE2/PAK1/SPEN/EZH2/MEF2C/FES
Serous	GO:0070169	positive regulation of biomineral tissue development	2/73	18/7903	0.0117023	0.436066	FBN2/MEF2C
Serous	GO:0090314	positive regulation of protein targeting to membrane	2/73	18/7903	0.0117023	0.436066	CDK5R1/PAK1
Serous	GO:0060996	dendritic spine development	3/73	53/7903	0.0127318	0.464114	CDK5R1/MEF2C/ASAP1
Serous	GO:0050767	regulation of neurogenesis	8/73	344/7903	0.0135556	0.48161	SERPINE2/CDK5R1/PAK1/SPEN/EZH2/MEF2C/FES/ASAP1
Serous	GO:0070507	regulation of microtubule cytoskeleton organization	4/73	101/7903	0.0139529	0.48161	TAOK1/CDK5R1/PAK1/FES
Serous	GO:0010975	regulation of neuron projection development	6/73	215/7903	0.0141588	0.48161	CDK5R1/PAK1/EZH2/MEF2C/FES/ASAP1
Serous	GO:0051966	regulation of synaptic transmission, glutamatergic	2/73	20/7903	0.0143606	0.48161	SERPINE2/MEF2C
Serous	GO:0051962	positive regulation of nervous system development	6/73	220/7903	0.0157048	0.494428	SERPINE2/PAK1/SPEN/EZH2/MEF2C/FES
Serous	GO:0010922	positive regulation of phosphatase activity	2/73	21/7903	0.0157783	0.494428	MEF2C/CD33
Serous	GO:0031638	zymogen activation	2/73	21/7903	0.0157783	0.494428	SERPINE2/CTSH
Serous	GO:0050890	cognition	4/73	106/7903	0.016404	0.494428	PPT1/MEF2C/PDE1B/LINS1
Serous	GO:0045926	negative regulation of growth	4/73	107/7903	0.0169246	0.494428	PPT1/SERPINE2/CDK5R1/PAK1
Serous	GO:0010761	fibroblast migration	2/73	22/7903	0.0172535	0.494428	PAK1/RFFL
Serous	GO:0055021	regulation of cardiac muscle tissue growth	2/73	22/7903	0.0172535	0.494428	PAK1/MEF2C
Serous	GO:0090313	regulation of protein targeting to membrane	2/73	22/7903	0.0172535	0.494428	CDK5R1/PAK1
Serous	GO:0002456	T cell mediated immunity	3/73	60/7903	0.0177663	0.494428	CTSH/BTN3A2/TNFSF4
Serous	GO:0031214	biomineral tissue development	3/73	60/7903	0.0177663	0.494428	FBN2/MEF2C/ASGR2
Serous	GO:0050877	nervous system process	7/73	294/7903	0.0183747	0.494428	PPT1/RPGRIP1/SERPINE2/MEF2C/PDE1B/HERC1/LINS1
Serous	GO:0016358	dendrite development	4/73	112/7903	0.019683	0.494428	CDK5R1/EZH2/MEF2C/ASAP1
Serous	GO:0032956	regulation of actin cytoskeleton organization	5/73	170/7903	0.020132	0.494428	TAOK1/CDK5R1/PAK1/MEF2C/FES
Serous	GO:0120035	regulation of plasma membrane bounded cell projection organization	7/73	300/7903	0.0202933	0.494428	CDK5R1/PAK1/EZH2/MEF2C/ATMIN/FES/ASAP1
Serous	GO:0061045	negative regulation of wound healing	2/73	24/7903	0.0203717	0.494428	SERPINE2/USF1
Serous	GO:0051960	regulation of nervous system development	8/73	371/7903	0.0204835	0.494428	SERPINE2/CDK5R1/PAK1/SPEN/EZH2/MEF2C/FES/ASAP1
Serous	GO:0046916	cellular transition metal ion homeostasis	3/73	64/7903	0.021074	0.494428	CYBRD1/HMOX2/CUL1
Serous	GO:0098869	cellular oxidant detoxification	3/73	64/7903	0.021074	0.494428	FBLN5/ALB/KDM3B
Serous	GO:0031344	regulation of cell projection organization	7/73	304/7903	0.0216481	0.494428	CDK5R1/PAK1/EZH2/MEF2C/ATMIN/FES/ASAP1
Serous	GO:0035249	synaptic transmission, glutamatergic	2/73	25/7903	0.0220125	0.494428	SERPINE2/MEF2C
Serous	GO:0060420	regulation of heart growth	2/73	25/7903	0.0220125	0.494428	PAK1/MEF2C
Serous	GO:0070317	negative regulation of G0 to G1 transition	2/73	25/7903	0.0220125	0.494428	RYBP/EZH2
Serous	GO:0010720	positive regulation of cell development	6/73	238/7903	0.0222411	0.494428	SERPINE2/PAK1/SPEN/EZH2/MEF2C/FES
Serous	GO:0045669	positive regulation of osteoblast differentiation	2/73	26/7903	0.0237062	0.494428	FBN2/MEF2C
Serous	GO:0051148	negative regulation of muscle cell differentiation	2/73	26/7903	0.0237062	0.494428	PAK1/EZH2
Serous	GO:0040008	regulation of growth	7/73	312/7903	0.0245454	0.494428	FBLN5/PPT1/SERPINE2/CDK5R1/PAK1/MEF2C/TKT
Serous	GO:0002573	myeloid leukocyte differentiation	4/73	120/7903	0.0246471	0.494428	MEF2C/PDE1B/LTBR/FES
Serous	GO:0032886	regulation of microtubule-based process	4/73	120/7903	0.0246471	0.494428	TAOK1/CDK5R1/PAK1/FES
Serous	GO:0032946	positive regulation of mononuclear cell proliferation	3/73	68/7903	0.0246973	0.494428	MEF2C/DNAJA3/TNFSF4
Serous	GO:0050671	positive regulation of lymphocyte proliferation	3/73	68/7903	0.0246973	0.494428	MEF2C/DNAJA3/TNFSF4
Serous	GO:0051147	regulation of muscle cell differentiation	3/73	68/7903	0.0246973	0.494428	PAK1/EZH2/MEF2C
Serous	GO:0007215	glutamate receptor signaling pathway	2/73	27/7903	0.0254518	0.494428	CDK5R1/MEF2C
Serous	GO:0045023	G0 to G1 transition	2/73	27/7903	0.0254518	0.494428	RYBP/EZH2
Serous	GO:0055024	regulation of cardiac muscle tissue development	2/73	27/7903	0.0254518	0.494428	PAK1/MEF2C
Serous	GO:0070316	regulation of G0 to G1 transition	2/73	27/7903	0.0254518	0.494428	RYBP/EZH2
Serous	GO:1902903	regulation of supramolecular fiber organization	5/73	181/7903	0.0255862	0.494428	TAOK1/CDK5R1/PAK1/MEF2C/FES
Serous	GO:1990748	cellular detoxification	3/73	69/7903	0.0256525	0.494428	FBLN5/ALB/KDM3B
Serous	GO:0048666	neuron development	9/73	465/7903	0.026603	0.502496	PPT1/RPGRIP1/CDK5R1/PAK1/EZH2/MEF2C/HERC1/FES/ASAP1
Serous	GO:0032970	regulation of actin filament-based process	5/73	183/7903	0.0266705	0.502496	TAOK1/CDK5R1/PAK1/MEF2C/FES
Serous	GO:0070665	positive regulation of leukocyte proliferation	3/73	71/7903	0.027622	0.505657	MEF2C/DNAJA3/TNFSF4
Serous	GO:0014910	regulation of smooth muscle cell migration	2/73	29/7903	0.0290943	0.505657	PAK1/MEF2C
Serous	GO:1904705	regulation of vascular smooth muscle cell proliferation	2/73	29/7903	0.0290943	0.505657	PAK1/MEF2C
Serous	GO:1990874	vascular smooth muscle cell proliferation	2/73	29/7903	0.0290943	0.505657	PAK1/MEF2C
Serous	GO:0060284	regulation of cell development	8/73	398/7903	0.0296486	0.505657	SERPINE2/CDK5R1/PAK1/SPEN/EZH2/MEF2C/FES/ASAP1
Serous	GO:0030500	regulation of bone mineralization	2/73	30/7903	0.0309891	0.505657	FBN2/MEF2C
Serous	GO:0032273	positive regulation of protein polymerization	3/73	76/7903	0.0328896	0.505657	CDK5R1/PAK1/FES
Serous	GO:0055076	transition metal ion homeostasis	3/73	76/7903	0.0328896	0.505657	CYBRD1/HMOX2/CUL1
Serous	GO:0030193	regulation of blood coagulation	2/73	31/7903	0.0329316	0.505657	SERPINE2/USF1
Serous	GO:1900046	regulation of hemostasis	2/73	31/7903	0.0329316	0.505657	SERPINE2/USF1
Serous	GO:1903035	negative regulation of response to wounding	2/73	31/7903	0.0329316	0.505657	SERPINE2/USF1
Serous	GO:0098754	detoxification	3/73	77/7903	0.0340018	0.505657	FBLN5/ALB/KDM3B
Serous	GO:0008306	associative learning	2/73	32/7903	0.0349207	0.505657	PPT1/PDE1B
Serous	GO:0014909	smooth muscle cell migration	2/73	32/7903	0.0349207	0.505657	PAK1/MEF2C
Serous	GO:0050818	regulation of coagulation	2/73	32/7903	0.0349207	0.505657	SERPINE2/USF1
Serous	GO:0051452	intracellular pH reduction	2/73	32/7903	0.0349207	0.505657	PPT1/ATP6V1B2
Serous	GO:0055017	cardiac muscle tissue growth	2/73	32/7903	0.0349207	0.505657	PAK1/MEF2C
Serous	GO:0001558	regulation of cell growth	5/73	198/7903	0.0357457	0.505657	FBLN5/PPT1/SERPINE2/CDK5R1/PAK1
Serous	GO:0050803	regulation of synapse structure or activity	3/73	79/7903	0.0362845	0.505657	PPT1/CDK5R1/MEF2C
Serous	GO:0045851	pH reduction	2/73	33/7903	0.0369555	0.505657	PPT1/ATP6V1B2
Serous	GO:0044106	cellular amine metabolic process	3/73	80/7903	0.0374548	0.505657	SLC7A7/AGMAT/PDE1B
Serous	GO:0045664	regulation of neuron differentiation	6/73	270/7903	0.038	0.505657	CDK5R1/PAK1/EZH2/MEF2C/FES/ASAP1
Serous	GO:0046330	positive regulation of JNK cascade	3/73	81/7903	0.0386445	0.505657	TAOK1/PAK1/LTBR
Serous	GO:0009308	amine metabolic process	3/73	82/7903	0.0398533	0.505657	SLC7A7/AGMAT/PDE1B
Serous	GO:0031670	cellular response to nutrient	2/73	35/7903	0.041158	0.505657	FES/USF1
Serous	GO:0045778	positive regulation of ossification	2/73	35/7903	0.041158	0.505657	FBN2/MEF2C
Serous	GO:0060419	heart growth	2/73	35/7903	0.041158	0.505657	PAK1/MEF2C
Serous	GO:0045597	positive regulation of cell differentiation	8/73	426/7903	0.0418307	0.505657	SERPINE2/PAK1/FBN2/SPEN/EZH2/MEF2C/FES/TNFSF4
Serous	GO:0009064	glutamine family amino acid metabolic process	2/73	36/7903	0.0433238	0.505657	SLC7A7/AGMAT
Serous	GO:0002460	adaptive immune response based on somatic recombination of immune receptors built from immunoglobulin superfamily domains	4/73	144/7903	0.0437726	0.505657	CTSH/MEF2C/BTN3A2/TNFSF4
Serous	GO:0098609	cell-cell adhesion	7/73	355/7903	0.0447664	0.505657	CD93/SERPINE2/CDK5R1/PAK1/CD33/DNAJA3/TNFSF4
Serous	GO:0021766	hippocampus development	2/73	37/7903	0.0455314	0.505657	CDK5R1/EZH2
Serous	GO:0070167	regulation of biomineral tissue development	2/73	37/7903	0.0455314	0.505657	FBN2/MEF2C
Serous	GO:0032870	cellular response to hormone stimulus	7/73	358/7903	0.0464887	0.505657	CDK5R1/PAK1/CTSH/MEF2C/TNFSF4/USF1/ATP6V1B2
Serous	GO:0097237	cellular response to toxic substance	4/73	147/7903	0.0466185	0.505657	FBLN5/ALB/EZH2/KDM3B
Serous	GO:0035306	positive regulation of dephosphorylation	2/73	38/7903	0.0477799	0.505657	MEF2C/CD33
Serous	GO:0055007	cardiac muscle cell differentiation	2/73	38/7903	0.0477799	0.505657	PAK1/MEF2C
Serous	GO:0040007	growth	8/73	440/7903	0.049028	0.505657	FBLN5/PPT1/SERPINE2/CDK5R1/PAK1/EZH2/MEF2C/TKT
≤3 years	GO:0010965	regulation of mitotic sister chromatid separation	3/76	28/7903	0.00235543	0.5274	PTTG3P/CENPE/PTTG1
≤3 years	GO:0050829	defense response to Gram-negative bacterium	3/76	28/7903	0.00235543	0.5274	DEFA1B/TNFRSF14/DEFA4
≤3 years	GO:0051306	mitotic sister chromatid separation	3/76	31/7903	0.0031658	0.5274	PTTG3P/CENPE/PTTG1
≤3 years	GO:1905818	regulation of chromosome separation	3/76	32/7903	0.00346934	0.5274	PTTG3P/CENPE/PTTG1
≤3 years	GO:0002227	innate immune response in mucosa	2/76	10/7903	0.00390706	0.5274	DEFA1B/DEFA4
≤3 years	GO:0033047	regulation of mitotic sister chromatid segregation	3/76	36/7903	0.00485872	0.5274	PTTG3P/CENPE/PTTG1
≤3 years	GO:0050830	defense response to Gram-positive bacterium	3/76	36/7903	0.00485872	0.5274	DEFA1B/TNFRSF14/DEFA4
≤3 years	GO:0031023	microtubule organizing center organization	4/76	73/7903	0.00520816	0.5274	RANBP1/HAUS8/ODF2/GCC2
≤3 years	GO:0002385	mucosal immune response	2/76	12/7903	0.00565943	0.5274	DEFA1B/DEFA4
≤3 years	GO:0060706	cell differentiation involved in embryonic placenta development	2/76	12/7903	0.00565943	0.5274	STK4/ASCL2
≤3 years	GO:0009913	epidermal cell differentiation	4/76	75/7903	0.00573275	0.5274	PKP4/KRTAP10-2/EZH2/STK4
≤3 years	GO:0002251	organ or tissue specific immune response	2/76	13/7903	0.00664695	0.5274	DEFA1B/DEFA4
≤3 years	GO:0070734	histone H3-K27 methylation	2/76	13/7903	0.00664695	0.5274	PHF19/EZH2
≤3 years	GO:0071280	cellular response to copper ion	2/76	13/7903	0.00664695	0.5274	MT1E/MT1X
≤3 years	GO:0006658	phosphatidylserine metabolic process	2/76	14/7903	0.00770673	0.5274	OSBPL8/ABHD12
≤3 years	GO:0045143	homologous chromosome segregation	2/76	14/7903	0.00770673	0.5274	PTTG3P/PTTG1
≤3 years	GO:0050832	defense response to fungus	2/76	14/7903	0.00770673	0.5274	DEFA1B/DEFA4
≤3 years	GO:0007040	lysosome organization	3/76	43/7903	0.00800429	0.5274	PPT1/ACP2/HOOK1
≤3 years	GO:0080171	lytic vacuole organization	3/76	43/7903	0.00800429	0.5274	PPT1/ACP2/HOOK1
≤3 years	GO:0000070	mitotic sister chromatid segregation	4/76	83/7903	0.00818239	0.5274	PTTG3P/CENPE/CHMP7/PTTG1
≤3 years	GO:0051304	chromosome separation	3/76	44/7903	0.00853135	0.5274	PTTG3P/CENPE/PTTG1
≤3 years	GO:0007088	regulation of mitotic nuclear division	4/76	86/7903	0.00925392	0.5274	PTTG3P/RANBP1/CENPE/PTTG1
≤3 years	GO:0006644	phospholipid metabolic process	7/76	247/7903	0.00934644	0.5274	OSBPL8/DGKQ/ABHD12/PLBD1/PMVK/PLA2G7/INPP4A
≤3 years	GO:0033045	regulation of sister chromatid segregation	3/76	46/7903	0.00964553	0.5274	PTTG3P/CENPE/PTTG1
≤3 years	GO:0032467	positive regulation of cytokinesis	2/76	16/7903	0.0100373	0.5274	PKP4/CXCR5
≤3 years	GO:0006650	glycerophospholipid metabolic process	6/76	195/7903	0.0109219	0.5274	OSBPL8/DGKQ/ABHD12/PLBD1/PLA2G7/INPP4A
≤3 years	GO:0019731	antibacterial humoral response	2/76	17/7903	0.0113053	0.5274	DEFA1B/DEFA4
≤3 years	GO:0140014	mitotic nuclear division	5/76	142/7903	0.0116197	0.5274	PTTG3P/RANBP1/CENPE/CHMP7/PTTG1
≤3 years	GO:0051783	regulation of nuclear division	4/76	92/7903	0.011663	0.5274	PTTG3P/RANBP1/CENPE/PTTG1
≤3 years	GO:0006882	cellular zinc ion homeostasis	2/76	18/7903	0.0126399	0.5274	MT1E/MT1X
≤3 years	GO:0046640	regulation of alpha-beta T cell proliferation	2/76	18/7903	0.0126399	0.5274	TNFSF4/TNFRSF14
≤3 years	GO:2000816	negative regulation of mitotic sister chromatid separation	2/76	18/7903	0.0126399	0.5274	PTTG3P/PTTG1
≤3 years	GO:0046688	response to copper ion	2/76	19/7903	0.0140397	0.5274	MT1E/MT1X
≤3 years	GO:0055069	zinc ion homeostasis	2/76	19/7903	0.0140397	0.5274	MT1E/MT1X
≤3 years	GO:0071168	protein localization to chromatin	2/76	19/7903	0.0140397	0.5274	CHMP7/EZH2
≤3 years	GO:1905819	negative regulation of chromosome separation	2/76	19/7903	0.0140397	0.5274	PTTG3P/PTTG1
≤3 years	GO:0140056	organelle localization by membrane tethering	4/76	100/7903	0.0154558	0.5274	HAUS8/STX6/ODF2/RAB3IP
≤3 years	GO:0010043	response to zinc ion	2/76	20/7903	0.0155034	0.5274	MT1E/MT1X
≤3 years	GO:0033048	negative regulation of mitotic sister chromatid segregation	2/76	20/7903	0.0155034	0.5274	PTTG3P/PTTG1
≤3 years	GO:0071276	cellular response to cadmium ion	2/76	20/7903	0.0155034	0.5274	MT1E/MT1X
≤3 years	GO:0010035	response to inorganic substance	7/76	273/7903	0.0155855	0.5274	OSER1/FBLN5/TNFSF4/CYBRD1/MT1E/EZH2/MT1X
≤3 years	GO:0097711	ciliary basal body-plasma membrane docking	3/76	55/7903	0.0156764	0.5274	HAUS8/ODF2/RAB3IP
≤3 years	GO:0051983	regulation of chromosome segregation	3/76	56/7903	0.0164513	0.5274	PTTG3P/CENPE/PTTG1
≤3 years	GO:0033046	negative regulation of sister chromatid segregation	2/76	21/7903	0.0170297	0.5274	PTTG3P/PTTG1
≤3 years	GO:0046633	alpha-beta T cell proliferation	2/76	21/7903	0.0170297	0.5274	TNFSF4/TNFRSF14
≤3 years	GO:0030216	keratinocyte differentiation	3/76	57/7903	0.0172474	0.5274	PKP4/KRTAP10-2/STK4
≤3 years	GO:0001837	epithelial to mesenchymal transition	3/76	58/7903	0.0180648	0.5274	DAB2/KLHL12/EZH2
≤3 years	GO:0000819	sister chromatid segregation	4/76	105/7903	0.0181798	0.5274	PTTG3P/CENPE/CHMP7/PTTG1
≤3 years	GO:0031424	keratinization	2/76	22/7903	0.0186173	0.5274	PKP4/KRTAP10-2
≤3 years	GO:0051985	negative regulation of chromosome segregation	2/76	22/7903	0.0186173	0.5274	PTTG3P/PTTG1
≤3 years	GO:0016482	cytosolic transport	4/76	107/7903	0.019348	0.5274	DAB2/STX6/GCC2/HOOK1
≤3 years	GO:0022406	membrane docking	4/76	107/7903	0.019348	0.5274	HAUS8/STX6/ODF2/RAB3IP
≤3 years	GO:0045926	negative regulation of growth	4/76	107/7903	0.019348	0.5274	PPT1/MT1E/STK4/MT1X
≤3 years	GO:0007032	endosome organization	3/76	60/7903	0.0197635	0.5274	CHMP7/STX6/HOOK1
≤3 years	GO:0008544	epidermis development	4/76	108/7903	0.0199492	0.5274	PKP4/KRTAP10-2/EZH2/STK4
≤3 years	GO:0009620	response to fungus	2/76	23/7903	0.0202648	0.5274	DEFA1B/DEFA4
≤3 years	GO:0010718	positive regulation of epithelial to mesenchymal transition	2/76	23/7903	0.0202648	0.5274	DAB2/EZH2
≤3 years	GO:0046636	negative regulation of alpha-beta T cell activation	2/76	23/7903	0.0202648	0.5274	TNFSF4/TNFRSF14
≤3 years	GO:0046486	glycerolipid metabolic process	6/76	225/7903	0.0207988	0.532123	OSBPL8/DGKQ/ABHD12/PLBD1/PLA2G7/INPP4A
≤3 years	GO:0045839	negative regulation of mitotic nuclear division	2/76	24/7903	0.0219711	0.55106	PTTG3P/PTTG1
≤3 years	GO:0030003	cellular cation homeostasis	7/76	295/7903	0.0228269	0.55106	PPT1/BDKRB2/CYBRD1/MCOLN2/MT1E/CXCR5/MT1X
≤3 years	GO:0046916	cellular transition metal ion homeostasis	3/76	64/7903	0.0234175	0.55106	CYBRD1/MT1E/MT1X
≤3 years	GO:0007156	homophilic cell adhesion via plasma membrane adhesion molecules	2/76	25/7903	0.0237348	0.55106	PCDHGB6/TRO
≤3 years	GO:0048260	positive regulation of receptor-mediated endocytosis	2/76	25/7903	0.0237348	0.55106	PPT1/DAB2
≤3 years	GO:1903432	regulation of TORC1 signaling	2/76	25/7903	0.0237348	0.55106	DGKQ/FNIP2
≤3 years	GO:0006873	cellular ion homeostasis	7/76	299/7903	0.0243589	0.55106	PPT1/BDKRB2/CYBRD1/MCOLN2/MT1E/CXCR5/MT1X
≤3 years	GO:0071222	cellular response to lipopolysaccharide	4/76	116/7903	0.0251756	0.55106	TNFSF4/DEFA1B/TRIB1/DEFA4
≤3 years	GO:0002820	negative regulation of adaptive immune response	2/76	26/7903	0.0255548	0.55106	TNFSF4/TNFRSF14
≤3 years	GO:0031640	killing of cells of other organism	2/76	26/7903	0.0255548	0.55106	DEFA1B/DEFA4
≤3 years	GO:0044364	disruption of cells of other organism	2/76	26/7903	0.0255548	0.55106	DEFA1B/DEFA4
≤3 years	GO:0010564	regulation of cell cycle process	9/76	445/7903	0.0261928	0.556864	PKP4/PTTG3P/RANBP1/HAUS8/CENPE/ODF2/EZH2/CXCR5/PTTG1
≤3 years	GO:0045132	meiotic chromosome segregation	2/76	27/7903	0.0274297	0.567184	PTTG3P/PTTG1
≤3 years	GO:0051784	negative regulation of nuclear division	2/76	27/7903	0.0274297	0.567184	PTTG3P/PTTG1
≤3 years	GO:0071219	cellular response to molecule of bacterial origin	4/76	120/7903	0.0280716	0.568153	TNFSF4/DEFA1B/TRIB1/DEFA4
≤3 years	GO:0007098	centrosome cycle	3/76	69/7903	0.0284666	0.568153	RANBP1/HAUS8/ODF2
≤3 years	GO:0006099	tricarboxylic acid cycle	2/76	28/7903	0.0293585	0.568153	SDHC/MDH2
≤3 years	GO:0007080	mitotic metaphase plate congression	2/76	28/7903	0.0293585	0.568153	CENPE/CHMP7
≤3 years	GO:0061844	antimicrobial humoral immune response mediated by antimicrobial peptide	2/76	28/7903	0.0293585	0.568153	DEFA1B/DEFA4
≤3 years	GO:0040008	regulation of growth	7/76	312/7903	0.0298279	0.569929	PPT1/FBLN5/KAT5/MT1E/STK4/MRGBP/MT1X
≤3 years	GO:0033135	regulation of peptidyl-serine phosphorylation	3/76	71/7903	0.0306356	0.578046	BDKRB2/STK4/FNIP2
≤3 years	GO:0006101	citrate metabolic process	2/76	29/7903	0.0313399	0.584035	SDHC/MDH2
≤3 years	GO:0008344	adult locomotory behavior	2/76	30/7903	0.0333729	0.601179	PPT1/ABHD12
≤3 years	GO:0045022	early endosome to late endosome transport	2/76	30/7903	0.0333729	0.601179	DAB2/HOOK1
≤3 years	GO:0000280	nuclear division	5/76	188/7903	0.0343101	0.601179	PTTG3P/RANBP1/CENPE/CHMP7/PTTG1
≤3 years	GO:0055080	cation homeostasis	7/76	322/7903	0.0345649	0.601179	PPT1/BDKRB2/CYBRD1/MCOLN2/MT1E/CXCR5/MT1X
≤3 years	GO:0098813	nuclear chromosome segregation	4/76	129/7903	0.0352912	0.601179	PTTG3P/CENPE/CHMP7/PTTG1
≤3 years	GO:0038202	TORC1 signaling	2/76	31/7903	0.0354561	0.601179	DGKQ/FNIP2
≤3 years	GO:0072350	tricarboxylic acid metabolic process	2/76	31/7903	0.0354561	0.601179	SDHC/MDH2
≤3 years	GO:0098771	inorganic ion homeostasis	7/76	325/7903	0.036079	0.601179	PPT1/BDKRB2/CYBRD1/MCOLN2/MT1E/CXCR5/MT1X
≤3 years	GO:0006875	cellular metal ion homeostasis	6/76	256/7903	0.036092	0.601179	BDKRB2/CYBRD1/MCOLN2/MT1E/CXCR5/MT1X
≤3 years	GO:0055076	transition metal ion homeostasis	3/76	76/7903	0.036429	0.601179	CYBRD1/MT1E/MT1X
≤3 years	GO:0051640	organelle localization	8/76	399/7903	0.0370235	0.601179	KLHL12/HAUS8/CENPE/CHMP7/STX6/ODF2/RAB3IP/LAT2
≤3 years	GO:0098927	vesicle-mediated transport between endosomal compartments	2/76	32/7903	0.0375886	0.601179	DAB2/HOOK1
≤3 years	GO:0098754	detoxification	3/76	77/7903	0.0376508	0.601179	FBLN5/MT1E/MT1X
≤3 years	GO:0000226	microtubule cytoskeleton organization	6/76	260/7903	0.038483	0.601179	RANBP1/HAUS8/CENPE/ODF2/GCC2/HOOK1
≤3 years	GO:0051310	metaphase plate congression	2/76	33/7903	0.0397691	0.601179	CENPE/CHMP7
≤3 years	GO:0051781	positive regulation of cell division	2/76	33/7903	0.0397691	0.601179	PKP4/CXCR5
≤3 years	GO:0048762	mesenchymal cell differentiation	3/76	80/7903	0.0414412	0.601179	DAB2/KLHL12/EZH2
≤3 years	GO:0002720	positive regulation of cytokine production involved in immune response	2/76	34/7903	0.0419966	0.601179	TNFSF4/TNFRSF14
≤3 years	GO:0034394	protein localization to cell surface	2/76	34/7903	0.0419966	0.601179	FBLN5/KCNAB2
≤3 years	GO:0071216	cellular response to biotic stimulus	4/76	138/7903	0.0434969	0.601179	TNFSF4/DEFA1B/TRIB1/DEFA4
≤3 years	GO:0018022	peptidyl-lysine methylation	3/76	82/7903	0.0440714	0.601179	METTL22/PHF19/EZH2
≤3 years	GO:0046686	response to cadmium ion	2/76	35/7903	0.0442701	0.601179	MT1E/MT1X
≤3 years	GO:0072678	T cell migration	2/76	35/7903	0.0442701	0.601179	DEFA1B/TNFRSF14
≤3 years	GO:0030518	intracellular steroid hormone receptor signaling pathway	3/76	83/7903	0.0454172	0.601179	DAB2/DEFA1B/KAT5
≤3 years	GO:0033865	nucleoside bisphosphate metabolic process	3/76	83/7903	0.0454172	0.601179	PPT1/PAPSS1/PMVK
≤3 years	GO:0033875	ribonucleoside bisphosphate metabolic process	3/76	83/7903	0.0454172	0.601179	PPT1/PAPSS1/PMVK
≤3 years	GO:0034032	purine nucleoside bisphosphate metabolic process	3/76	83/7903	0.0454172	0.601179	PPT1/PAPSS1/PMVK
≤3 years	GO:0043433	negative regulation of DNA-binding transcription factor activity	3/76	83/7903	0.0454172	0.601179	TNFSF4/EZH2/TRIB1
≤3 years	GO:0072503	cellular divalent inorganic cation homeostasis	5/76	206/7903	0.0477486	0.601179	BDKRB2/MCOLN2/MT1E/CXCR5/MT1X
≤3 years	GO:0007127	meiosis I	2/76	37/7903	0.0489505	0.601179	PTTG3P/PTTG1
≤3 years	GO:0090181	regulation of cholesterol metabolic process	2/76	37/7903	0.0489505	0.601179	DGKQ/PMVK
>3 years	GO:1904996	positive regulation of leukocyte adhesion to vascular endothelial cell	4/81	13/7903	6.82639e-06	0.00800029	NFAT5/ICAM1/ELANE/ETS1
>3 years	GO:1904994	regulation of leukocyte adhesion to vascular endothelial cell	4/81	14/7903	9.48257e-06	0.00800029	NFAT5/ICAM1/ELANE/ETS1
>3 years	GO:0032212	positive regulation of telomere maintenance via telomerase	4/81	20/7903	4.37969e-05	0.0226452	CCT2/HMBOX1/CCT8/MAPKAPK5
>3 years	GO:0061756	leukocyte adhesion to vascular endothelial cell	4/81	21/7903	5.36816e-05	0.0226452	NFAT5/ICAM1/ELANE/ETS1
>3 years	GO:1904358	positive regulation of telomere maintenance via telomere lengthening	4/81	23/7903	7.81947e-05	0.0263886	CCT2/HMBOX1/CCT8/MAPKAPK5
>3 years	GO:0051818	disruption of cells of other organism involved in symbiotic interaction	3/81	10/7903	0.000118196	0.0332401	CTSG/ELANE/AZU1
>3 years	GO:1904814	regulation of protein localization to chromosome, telomeric region	3/81	12/7903	0.000213505	0.051466	CCT2/MACROH2A1/CCT8
>3 years	GO:0032206	positive regulation of telomere maintenance	4/81	34/7903	0.000375914	0.0710723	CCT2/HMBOX1/CCT8/MAPKAPK5
>3 years	GO:0001909	leukocyte mediated cytotoxicity	5/81	61/7903	0.000379082	0.0710723	CTSG/ICAM1/ELANE/AZU1/AP1G1
>3 years	GO:0032210	regulation of telomere maintenance via telomerase	4/81	36/7903	0.000470106	0.0793242	CCT2/HMBOX1/CCT8/MAPKAPK5
>3 years	GO:2000573	positive regulation of DNA biosynthetic process	4/81	40/7903	0.000707048	0.108459	CCT2/HMBOX1/CCT8/MAPKAPK5
>3 years	GO:1904356	regulation of telomere maintenance via telomere lengthening	4/81	42/7903	0.000852619	0.109973	CCT2/HMBOX1/CCT8/MAPKAPK5
>3 years	GO:0098609	cell-cell adhesion	11/81	355/7903	0.000923529	0.109973	NFAT5/METAP1/ICAM1/ELANE/VCL/ETS1/CD93/LEF1/SERPINB8/CD33/KIFC3
>3 years	GO:0019730	antimicrobial humoral response	4/81	43/7903	0.000932802	0.109973	CTSG/ELANE/PF4V1/AZU1
>3 years	GO:0070198	protein localization to chromosome, telomeric region	3/81	20/7903	0.00104279	0.109973	CCT2/MACROH2A1/CCT8
>3 years	GO:0070199	establishment of protein localization to chromosome	3/81	20/7903	0.00104279	0.109973	CCT2/MACROH2A1/CCT8
>3 years	GO:0007004	telomere maintenance via telomerase	4/81	48/7903	0.00141482	0.130967	CCT2/HMBOX1/CCT8/MAPKAPK5
>3 years	GO:0006278	RNA-dependent DNA biosynthetic process	4/81	49/7903	0.0015287	0.130967	CCT2/HMBOX1/CCT8/MAPKAPK5
>3 years	GO:0051851	modification by host of symbiont morphology or physiology	4/81	49/7903	0.0015287	0.130967	CTSG/ELANE/AZU1/LEF1
>3 years	GO:0001906	cell killing	5/81	83/7903	0.00155232	0.130967	CTSG/ICAM1/ELANE/AZU1/AP1G1
>3 years	GO:0051973	positive regulation of telomerase activity	3/81	24/7903	0.00179758	0.14406	CCT2/HMBOX1/MAPKAPK5
>3 years	GO:0051702	interaction with symbiont	4/81	52/7903	0.00190845	0.14406	CTSG/ELANE/AZU1/LEF1
>3 years	GO:0044839	cell cycle G2/M phase transition	7/81	174/7903	0.00196364	0.14406	ENSA/TAOK1/CEP41/MACROH2A1/KAT14/PSMD2/WEE1
>3 years	GO:0022617	extracellular matrix disassembly	3/81	26/7903	0.00227537	0.147669	CTSG/ELANE/ETS1
>3 years	GO:0031640	killing of cells of other organism	3/81	26/7903	0.00227537	0.147669	CTSG/ELANE/AZU1
>3 years	GO:0044364	disruption of cells of other organism	3/81	26/7903	0.00227537	0.147669	CTSG/ELANE/AZU1
>3 years	GO:0010833	telomere maintenance via telomere lengthening	4/81	56/7903	0.00251028	0.151277	CCT2/HMBOX1/CCT8/MAPKAPK5
>3 years	GO:0032204	regulation of telomere maintenance	4/81	56/7903	0.00251028	0.151277	CCT2/HMBOX1/CCT8/MAPKAPK5
>3 years	GO:0050829	defense response to Gram-negative bacterium	3/81	28/7903	0.00282507	0.164377	CTSG/ELANE/AZU1
>3 years	GO:0043299	leukocyte degranulation	11/81	412/7903	0.00302729	0.170272	CTSG/ELANE/VCL/CCT2/AZU1/CD93/AP1G1/CD33/CCT8/PSMD2/EEF1A1
>3 years	GO:0051972	regulation of telomerase activity	3/81	31/7903	0.00379171	0.182183	CCT2/HMBOX1/MAPKAPK5
>3 years	GO:2000278	regulation of DNA biosynthetic process	4/81	64/7903	0.00408235	0.182183	CCT2/HMBOX1/CCT8/MAPKAPK5
>3 years	GO:0002693	positive regulation of cellular extravasation	2/81	10/7903	0.00442672	0.182183	ICAM1/ELANE
>3 years	GO:0042033	chemokine biosynthetic process	2/81	10/7903	0.00442672	0.182183	ELANE/AZU1
>3 years	GO:0045073	regulation of chemokine biosynthetic process	2/81	10/7903	0.00442672	0.182183	ELANE/AZU1
>3 years	GO:0050755	chemokine metabolic process	2/81	10/7903	0.00442672	0.182183	ELANE/AZU1
>3 years	GO:0050926	regulation of positive chemotaxis	2/81	10/7903	0.00442672	0.182183	S1PR1/AZU1
>3 years	GO:0050927	positive regulation of positive chemotaxis	2/81	10/7903	0.00442672	0.182183	S1PR1/AZU1
>3 years	GO:0070203	regulation of establishment of protein localization to telomere	2/81	10/7903	0.00442672	0.182183	CCT2/CCT8
>3 years	GO:1904816	positive regulation of protein localization to chromosome, telomeric region	2/81	10/7903	0.00442672	0.182183	CCT2/CCT8
>3 years	GO:1990173	protein localization to nucleoplasm	2/81	10/7903	0.00442672	0.182183	CCT2/CCT8
>3 years	GO:0045123	cellular extravasation	3/81	33/7903	0.00453523	0.182205	ICAM1/ELANE/AZU1
>3 years	GO:0030575	nuclear body organization	2/81	11/7903	0.00537459	0.206112	ETS1/HABP4
>3 years	GO:0070202	regulation of establishment of protein localization to chromosome	2/81	11/7903	0.00537459	0.206112	CCT2/CCT8
>3 years	GO:0043312	neutrophil degranulation	10/81	385/7903	0.00570598	0.211974	CTSG/ELANE/VCL/CCT2/AZU1/CD93/CD33/CCT8/PSMD2/EEF1A1
>3 years	GO:0002283	neutrophil activation involved in immune response	10/81	386/7903	0.00580942	0.211974	CTSG/ELANE/VCL/CCT2/AZU1/CD93/CD33/CCT8/PSMD2/EEF1A1
>3 years	GO:0002446	neutrophil mediated immunity	10/81	389/7903	0.00612859	0.211974	CTSG/ELANE/VCL/CCT2/AZU1/CD93/CD33/CCT8/PSMD2/EEF1A1
>3 years	GO:0051817	modification of morphology or physiology of other organism involved in symbiotic interaction	4/81	72/7903	0.00621484	0.211974	CTSG/ELANE/AZU1/LEF1
>3 years	GO:0010948	negative regulation of cell cycle process	7/81	215/7903	0.00632586	0.211974	TAOK1/MAX/MGA/MACROH2A1/PSMD2/TOM1L2/WEE1
>3 years	GO:0070200	establishment of protein localization to telomere	2/81	12/7903	0.00640681	0.211974	CCT2/CCT8
>3 years	GO:1904874	positive regulation of telomerase RNA localization to Cajal body	2/81	12/7903	0.00640681	0.211974	CCT2/CCT8
>3 years	GO:0042119	neutrophil activation	10/81	394/7903	0.00669098	0.213629	CTSG/ELANE/VCL/CCT2/AZU1/CD93/CD33/CCT8/PSMD2/EEF1A1
>3 years	GO:0000086	G2/M transition of mitotic cell cycle	6/81	165/7903	0.00675221	0.213629	ENSA/TAOK1/CEP41/KAT14/PSMD2/WEE1
>3 years	GO:0036230	granulocyte activation	10/81	398/7903	0.0071693	0.213629	CTSG/ELANE/VCL/CCT2/AZU1/CD93/CD33/CCT8/PSMD2/EEF1A1
>3 years	GO:0007596	blood coagulation	6/81	168/7903	0.0073557	0.213629	USF1/METAP1/VCL/PF4V1/GP9/ITPK1
>3 years	GO:0002438	acute inflammatory response to antigenic stimulus	2/81	13/7903	0.00752159	0.213629	ICAM1/ELANE
>3 years	GO:0007339	binding of sperm to zona pellucida	2/81	13/7903	0.00752159	0.213629	CCT2/CCT8
>3 years	GO:0032717	negative regulation of interleukin-8 production	2/81	13/7903	0.00752159	0.213629	ELANE/CD33
>3 years	GO:0050817	coagulation	6/81	169/7903	0.00756529	0.213629	USF1/METAP1/VCL/PF4V1/GP9/ITPK1
>3 years	GO:2001252	positive regulation of chromosome organization	5/81	120/7903	0.00759629	0.213629	CCT2/HMBOX1/MACROH2A1/CCT8/MAPKAPK5
>3 years	GO:0007599	hemostasis	6/81	172/7903	0.00822002	0.22738	USF1/METAP1/VCL/PF4V1/GP9/ITPK1
>3 years	GO:0061077	chaperone-mediated protein folding	3/81	41/7903	0.00835638	0.227424	CCT2/DNAJC24/CHORDC1
>3 years	GO:0050832	defense response to fungus	2/81	14/7903	0.00871718	0.233478	CTSG/ELANE
>3 years	GO:0002275	myeloid cell activation involved in immune response	10/81	415/7903	0.00950671	0.250646	CTSG/ELANE/VCL/CCT2/AZU1/CD93/CD33/CCT8/PSMD2/EEF1A1
>3 years	GO:0002444	myeloid leukocyte mediated immunity	10/81	418/7903	0.00997395	0.255453	CTSG/ELANE/VCL/CCT2/AZU1/CD93/CD33/CCT8/PSMD2/EEF1A1
>3 years	GO:1904872	regulation of telomerase RNA localization to Cajal body	2/81	15/7903	0.00999184	0.255453	CCT2/CCT8
>3 years	GO:0002691	regulation of cellular extravasation	2/81	16/7903	0.0113439	0.269596	ICAM1/ELANE
>3 years	GO:0090670	RNA localization to Cajal body	2/81	16/7903	0.0113439	0.269596	CCT2/CCT8
>3 years	GO:0090671	telomerase RNA localization to Cajal body	2/81	16/7903	0.0113439	0.269596	CCT2/CCT8
>3 years	GO:0090672	telomerase RNA localization	2/81	16/7903	0.0113439	0.269596	CCT2/CCT8
>3 years	GO:0090685	RNA localization to nucleus	2/81	16/7903	0.0113439	0.269596	CCT2/CCT8
>3 years	GO:0019731	antibacterial humoral response	2/81	17/7903	0.0127716	0.296265	CTSG/ELANE
>3 years	GO:0030168	platelet activation	4/81	89/7903	0.0129444	0.296265	METAP1/VCL/PF4V1/GP9
>3 years	GO:0009611	response to wounding	8/81	307/7903	0.0129928	0.296265	USF1/METAP1/VCL/ETS1/PF4V1/MAX/GP9/ITPK1
>3 years	GO:0035821	modification of morphology or physiology of other organism	4/81	91/7903	0.0139539	0.313939	CTSG/ELANE/AZU1/LEF1
>3 years	GO:0035036	sperm-egg recognition	2/81	18/7903	0.0142734	0.3169	CCT2/CCT8
>3 years	GO:0034502	protein localization to chromosome	3/81	51/7903	0.0151755	0.332554	CCT2/MACROH2A1/CCT8
>3 years	GO:0042060	wound healing	7/81	256/7903	0.0156224	0.337215	USF1/METAP1/VCL/ETS1/PF4V1/GP9/ITPK1
>3 years	GO:1904036	negative regulation of epithelial cell apoptotic process	2/81	19/7903	0.0158475	0.337215	ICAM1/CAST
>3 years	GO:0045216	cell-cell junction organization	3/81	52/7903	0.0159878	0.337215	PATJ/VCL/KIFC3
>3 years	GO:0006959	humoral immune response	4/81	97/7903	0.0172783	0.355618	CTSG/ELANE/PF4V1/AZU1
>3 years	GO:0007223	Wnt signaling pathway, calcium modulating pathway	2/81	20/7903	0.0174925	0.355618	LEF1/AGO2
>3 years	GO:0042088	T-helper 1 type immune response	2/81	20/7903	0.0174925	0.355618	IL18BP/LEF1
>3 years	GO:0040017	positive regulation of locomotion	7/81	265/7903	0.0185476	0.372578	S1PR1/ICAM1/ELANE/ETS1/AZU1/LEF1/AGO2
>3 years	GO:0048066	developmental pigmentation	2/81	21/7903	0.0192067	0.38128	AP1G1/LEF1
>3 years	GO:0002274	myeloid leukocyte activation	10/81	469/7903	0.0209262	0.407074	CTSG/ELANE/VCL/CCT2/AZU1/CD93/CD33/CCT8/PSMD2/EEF1A1
>3 years	GO:1901998	toxin transport	2/81	22/7903	0.0209886	0.407074	CCT2/CCT8
>3 years	GO:0006414	translational elongation	4/81	104/7903	0.0217364	0.416788	EEF1G/MRPS30/DNAJC24/EEF1A1
>3 years	GO:0002526	acute inflammatory response	3/81	59/7903	0.0223513	0.420447	ICAM1/ELANE/CD163
>3 years	GO:0000723	telomere maintenance	4/81	105/7903	0.0224256	0.420447	CCT2/HMBOX1/CCT8/MAPKAPK5
>3 years	GO:0009620	response to fungus	2/81	23/7903	0.0228366	0.423447	CTSG/ELANE
>3 years	GO:0043271	negative regulation of ion transport	3/81	60/7903	0.0233576	0.428401	PXK/ICAM1/CD33
>3 years	GO:0030198	extracellular matrix organization	4/81	109/7903	0.0253155	0.457053	CTSG/ICAM1/ELANE/ETS1
>3 years	GO:0060249	anatomical structure homeostasis	6/81	221/7903	0.0254615	0.457053	S1PR1/TAOK1/CCT2/HMBOX1/CCT8/MAPKAPK5
>3 years	GO:0009069	serine family amino acid metabolic process	2/81	25/7903	0.026725	0.466916	PSAT1/MPST
>3 years	GO:0070317	negative regulation of G0 to G1 transition	2/81	25/7903	0.026725	0.466916	MAX/MGA
>3 years	GO:0032200	telomere organization	4/81	111/7903	0.0268411	0.466916	CCT2/HMBOX1/CCT8/MAPKAPK5
>3 years	GO:0050918	positive chemotaxis	2/81	26/7903	0.0287624	0.495233	S1PR1/AZU1
>3 years	GO:0021700	developmental maturation	4/81	114/7903	0.0292313	0.498222	S1PR1/TRPC4AP/RERE/AP1G1
>3 years	GO:0050877	nervous system process	7/81	294/7903	0.0305771	0.506098	S1PR1/ICAM1/CLN6/LEF1/KIFC3/LINS1/METTL23
>3 years	GO:0045023	G0 to G1 transition	2/81	27/7903	0.0308602	0.506098	MAX/MGA
>3 years	GO:0070316	regulation of G0 to G1 transition	2/81	27/7903	0.0308602	0.506098	MAX/MGA
>3 years	GO:0071897	DNA biosynthetic process	4/81	116/7903	0.0308931	0.506098	CCT2/HMBOX1/CCT8/MAPKAPK5
>3 years	GO:0050878	regulation of body fluid levels	6/81	232/7903	0.0313127	0.508039	USF1/METAP1/VCL/PF4V1/GP9/ITPK1
>3 years	GO:0061844	antimicrobial humoral immune response mediated by antimicrobial peptide	2/81	28/7903	0.0330167	0.530584	ELANE/PF4V1
>3 years	GO:0009988	cell-cell recognition	2/81	29/7903	0.0352307	0.555581	CCT2/CCT8
>3 years	GO:0051926	negative regulation of calcium ion transport	2/81	29/7903	0.0352307	0.555581	ICAM1/CD33
>3 years	GO:0043297	apical junction assembly	2/81	30/7903	0.0375007	0.581667	PATJ/VCL
>3 years	GO:0010564	regulation of cell cycle process	9/81	445/7903	0.0375743	0.581667	TAOK1/CEP41/MAX/MGA/MACROH2A1/CHORDC1/PSMD2/TOM1L2/WEE1
>3 years	GO:0044770	cell cycle phase transition	8/81	377/7903	0.0385644	0.587312	ENSA/TAOK1/CEP41/MAX/MACROH2A1/KAT14/PSMD2/WEE1
>3 years	GO:0030335	positive regulation of cell migration	6/81	244/7903	0.0386351	0.587312	S1PR1/ICAM1/ELANE/ETS1/LEF1/AGO2
>3 years	GO:0071695	anatomical structure maturation	3/81	74/7903	0.0399881	0.602452	S1PR1/TRPC4AP/RERE
>3 years	GO:1902750	negative regulation of cell cycle G2/M phase transition	3/81	75/7903	0.0413553	0.610795	TAOK1/MACROH2A1/PSMD2
>3 years	GO:2000147	positive regulation of cell motility	6/81	249/7903	0.0419851	0.610795	S1PR1/ICAM1/ELANE/ETS1/LEF1/AGO2
>3 years	GO:0043062	extracellular structure organization	4/81	128/7903	0.0420237	0.610795	CTSG/ICAM1/ELANE/ETS1
>3 years	GO:0002437	inflammatory response to antigenic stimulus	2/81	32/7903	0.0422036	0.610795	ICAM1/ELANE
>3 years	GO:0060429	epithelium development	9/81	455/7903	0.0423518	0.610795	S1PR1/TRPC4AP/ICAM1/VCL/FOSL2/LEF1/MACROH2A1/PSMD2/ITPK1
>3 years	GO:0043392	negative regulation of DNA binding	2/81	33/7903	0.0446338	0.638252	HABP4/LEF1
>3 years	GO:0051272	positive regulation of cellular component movement	6/81	255/7903	0.046242	0.655692	S1PR1/ICAM1/ELANE/ETS1/LEF1/AGO2
>3 years	GO:0051054	positive regulation of DNA metabolic process	4/81	133/7903	0.0472518	0.664427	CCT2/HMBOX1/CCT8/MAPKAPK5
>3 years	GO:1903039	positive regulation of leukocyte cell-cell adhesion	4/81	135/7903	0.0494403	0.677097	NFAT5/ICAM1/ELANE/ETS1
>3 years	GO:0072678	T cell migration	2/81	35/7903	0.0496454	0.677097	S1PR1/ICAM1
