# Supplementary material for: The blood transcriptome prior to ovarian cancer diagnosis: A case-control study in the NOWAC postgenome cohort
Source: PLoS One. 2021 Aug 27;16(8):e0256442. doi: 10.1371/journal.pone.0256442 (PMC8396762; doi:10.1371/journal.pone.0256442)
Supplement: S9 Table — Results from targeted tests of single genes identified in published studies investigating gene expression in peripheral whole blood or DNA methylation in circulating leukocytes from women with epithelial ovarian cancer. (XLSX) [file pone.0256442.s012.xlsx]

## Sheet: Sheet1
Citation and genes	Data type in publication	Direction of effects (+ = up, - = down)	CpG location	Methylation - direction of effects (+ = hyper, - = hypo)	log2 FC present study (metastatic EOC vs. controls; prospective)	p-value present study
Isaksson et al. 2012	Comparison: patients with macroscopic residual tumor post cytoreductive surgery, relative to patients without residual tumor
CTNNA1	Gene expression	-			-0.05	0.09
IL1B	Gene expression	-			-0.04	0.54
KISS1	Gene expression	-
MMP10	Gene expression	-
MTA2	Gene expression	-
TNF	Gene expression	-
Isaksson et al. 2014	Comparison: patients with more aggressive and more advanced disease relative to patients with less aggressive and less advanced disease
PDIA3	Gene expression	-
LYAR	Gene expression	-			0.06	0.33
NOP14	Gene expression	-			0.04	0.11
NCALD	Gene expression	-			0.08	0.08
MTSS1	Gene expression	-			0.02	0.33
CYP1B1	Gene expression	+			-0.05	0.49
Teschendorff et al. 2009	Comparison: cases relative to controls, cancer predisposition CpGs, not adjusted for leukocyte composition
LIME1	DNA methylation		island	+	0.11	0.05
FUT7	DNA methylation			-	-0.05	0.07
MPHOSPH9	DNA methylation			+	0.02	0.11
PC	DNA methylation			+
ZNF364	DNA methylation			-	-0.05	0.22
CHMP7	DNA methylation			-	-0.02	0.25
SFRS6	DNA methylation		island	+	0.02	0.72
CFI	DNA methylation			-	0	0.9
HK2	DNA methylation			-	-0.03	0.43
RFPL3	DNA methylation			+
DST	DNA methylation		island	-
GPR162	DNA methylation		island	+	-0.17	0.04
MEPE	DNA methylation			-
MAS1L	DNA methylation			+
MAS1L	DNA methylation			+
WBSCR16	DNA methylation		island	+	-0.01	0.48
SLC16A6	DNA methylation		island	+	-0.01	0.62
TSG101	DNA methylation		island		-0.01	0.56
Fridley et al. 2014	Comparison: Cases relative to controls, disease status; adjusted for leukocyte composition
DUSP13	DNA methylation		Shelf	+
APC2	DNA methylation		Shore	+
RELL2	DNA methylation			+	0	0.89
HDAC3	DNA methylation		Shore	+	0.03	0.13
HHIP	DNA methylation		Island	+
ENTHD1	DNA methylation			+
C19orf18	DNA methylation			+
GCNT3	DNA methylation			+
SPACA5	DNA methylation		Island	+
ZNF182	DNA methylation			+
ENTPD8	DNA methylation		Island	+
PROM2	DNA methylation			+
PAG1	DNA methylation		Shore	-	-0.02	0.61
SCARA5	DNA methylation			+
PI4KA	DNA methylation			+	0.01	0.49
CUL7	DNA methylation			+
MRPL2	DNA methylation		Shore	+	-0.02	0.42
KCTD4	DNA methylation			+
GTF2F2	DNA methylation			+	0.01	0.8
IL4	DNA methylation			+
MARCH1	DNA methylation			+
SREBF1	DNA methylation		Shore	+	-0.02	0.45
ACTL7A	DNA methylation			+
ESX1	DNA methylation		Island	+
TMSB4X	DNA methylation		Shore	+
SLC16A7	DNA methylation			+
ESX1	DNA methylation		Island	+
ARMCX1	DNA methylation		Shelf	+
ABCB7	DNA methylation			+	-0.01	0.5
CSRNP1	DNA methylation		Shore	+
SCML2	DNA methylation		Island	+
GBP6	DNA methylation			+
SRC	DNA methylation		Shore	+	-0.01	0.75
NTF4	DNA methylation			+
Li et al. 2017	Comparison: cases relative to controls; cancer diagnostic CpGs
C5orf63	DNA methylation		N_Shore	-
WDR90	DNA methylation		Island	-
IL17RA	DNA methylation		N_Shelf	-	-0.05	0.35
POMP	DNA methylation			-	0.03	0.2
NAV1	DNA methylation		S_Shelf	-
GNAS	DNA methylation		Island	-	0.03	0.57
Koestler et al. 2014	Comparison: cases relative to controls; methylation-mediated genetic risk
TMOD4	DNA methylation			-	0	0.83
APOA1BP	DNA methylation			+	0.04	0.22
AIM2	DNA methylation			-	-0.07	0.16
LRPPRC	DNA methylation			+
STAB1	DNA methylation			-	-0.05	0.01
HMGB2	DNA methylation			+	-0.03	0.37
ATG10	DNA methylation			+
KCNMB1	DNA methylation			+	0.01	0.66
FLJ22318	DNA methylation			+
ARID1B	DNA methylation			+
TCP1	DNA methylation			+	0.01	0.52
EVI2B	DNA methylation			+	-0.02	0.56
TAF15	DNA methylation			+	-0.04	0.49
Yang et al. 2018	Comparison: cases relative to controls; methylation-mediated genetic risk
MAPT	DNA methylation		5'UTR	-
HOXB3	DNA methylation		Intronic	-
ABHD8	DNA methylation		Intronic	+
ARHGAP27	DNA methylation		3'UTR	+	-0.03	0.35
SKAP1	DNA methylation		Intronic	+	0.07	0.04
Isaksson, et al 2012. 'Whole blood RNA expression profiles in ovarian cancer patients with or without residual tumors after primary cytoreductive surgery', Oncology Reports, 27: 1331-5.
Isaksson, et al. 2014. 'Whole genome expression profiling of blood cells in ovarian cancer patients -prognostic impact of the CYP1B1, MTSS1, NCALD, and NOP14', Oncotarget, 5: 4040-9.
Teschendorff, et al. 2009. 'An epigenetic signature in peripheral blood predicts active ovarian cancer', PloS One, 4: e8274.
Fridley, et al. 2014. 'Methylation of leukocyte DNA and ovarian cancer: relationships with disease status and outcome', BMC Medical Genomics, 7: 21.
Li, et al. 2017. 'DNA methylation signatures and coagulation factors in the peripheral blood leucocytes of epithelial ovarian cancer', Carcinogenesis, 38: 797-805.
Koestler, et al. 2014. 'Integrative genomic analysis identifies epigenetic marks that mediate genetic risk for epithelial ovarian cancer', BMC Medical Genomics, 7: 8.
Yang, et al. 2018. 'Genetic data from nearly 63,000 women of European descent predicts DNA methylation biomarkers and epithelial ovarian cancer risk', Cancer Research: canres.2726.018.
